# Supplementary material for: What is behind the gender gap in economics distance education: Age, work-life balance and COVID-19
Source: PLoS One. 2022 Aug 8;17(8):e0272341. doi: 10.1371/journal.pone.0272341 (PMC9359611; doi:10.1371/journal.pone.0272341)
Supplement: S1 Data — (XLS) [file pone.0272341.s005.xls]

## Sheet: Sheet1
ob id	Randomised Observation Number	sex	age	natio	course	term	degree	Continuous assessment	messages	covid	evaluated	passed	score
1	42576794	Women	28	Spanish	2017	First term	Economics	CA test	0	Pre COVID-19	no evaluated
2	52362714	Men	27	Spanish	2017	First term	Economics	No CA test	0	Pre COVID-19	no evaluated
3	12199968	Women	36	Spanish	2017	First term	Economics	CA test	14	Pre COVID-19	evaluated	passed	6.6
4	76979945	Women	27	Spanish	2017	First term	Economics	No CA test	0	Pre COVID-19	evaluated	passed	5
5	45495522	Men	22	Spanish	2017	First term	Economics	No CA test	0	Pre COVID-19	evaluated	passed	7.3
6	72230956	Men	33	Spanish	2017	First term	Economics	CA test	1	Pre COVID-19	evaluated	passed	5.6
7	73043437	Men	30	Spanish	2017	First term	Economics	CA test	0	Pre COVID-19	evaluated	no passed	2.8
8	45683841	Women	27	Spanish	2017	First term	Economics	CA test	0	Pre COVID-19	no evaluated
9	44604084	Women	44	Spanish	2017	First term	Economics	CA test	0	Pre COVID-19	no evaluated
10	33246834	Women	22	Spanish	2017	First term	Economics	No CA test	0	Pre COVID-19	no evaluated
11	72424683	Women	32	Spanish	2017	First term	Economics	No CA test	0	Pre COVID-19	no evaluated
12	75423507	Men	39	Spanish	2017	First term	Economics	No CA test	0	Pre COVID-19	no evaluated
13	75035815	Women	36	Spanish	2017	First term	Economics	No CA test	0	Pre COVID-19	no evaluated
14	3480125	Men	36	Spanish	2017	First term	Economics	No CA test	0	Pre COVID-19	evaluated	passed	9
15	72527445	Men	23	Spanish	2017	First term	Economics	CA test	0	Pre COVID-19	evaluated	passed	6.3
16	73356778	Women	28	Spanish	2017	First term	Economics	No CA test	0	Pre COVID-19	no evaluated
17	5653229	Men	28	Spanish	2017	First term	Economics	No CA test	0	Pre COVID-19	evaluated	no passed	1.7
18	34394886	Men	53	Spanish	2017	First term	Economics	No CA test	0	Pre COVID-19	evaluated	no passed	3
19	53811190	Women	25	Spanish	2017	First term	Economics	No CA test	0	Pre COVID-19	evaluated	passed	7.5
20	6626189	Women	31	Spanish	2017	First term	Economics	No CA test	0	Pre COVID-19	no evaluated
21	53971251	Men	30	Spanish	2017	First term	Economics	No CA test	0	Pre COVID-19	evaluated	passed	6.5
22	3767641	Men	63	Spanish	2017	First term	Economics	No CA test	1	Pre COVID-19	evaluated	passed	6.5
23	24727755	Men	37	Spanish	2017	First term	Economics	CA test	0	Pre COVID-19	evaluated	passed	8
24	44382849	Men	45	Spanish	2017	First term	Economics	No CA test	0	Pre COVID-19	no evaluated
25	73155822	Men	32	Spanish	2017	First term	Economics	No CA test	0	Pre COVID-19	evaluated	no passed	3.1
26	43074704	Men	66	Spanish	2017	First term	Economics	No CA test	0	Pre COVID-19	no evaluated
27	53523595	Men	27	Spanish	2017	First term	Economics	No CA test	0	Pre COVID-19	evaluated	no passed	2.6
28	48926843	Men	29	Spanish	2017	First term	Economics	CA test	0	Pre COVID-19	no evaluated
29	47635561	Men	33	Spanish	2017	First term	Economics	No CA test	13	Pre COVID-19	evaluated	passed	6
30	38769181	Men	58	Spanish	2017	First term	Economics	No CA test	0	Pre COVID-19	no evaluated
31	47200713	Men	30	Spanish	2017	First term	Economics	No CA test	0	Pre COVID-19	evaluated	passed	6
32	76099074	Men	39	Spanish	2017	First term	Economics	CA test	0	Pre COVID-19	evaluated	passed	7
33	27102166	Men	24	Spanish	2017	First term	Economics	No CA test	0	Pre COVID-19	evaluated	passed	7
34	18406333	Women	34	Spanish	2017	First term	Economics	No CA test	1	Pre COVID-19	evaluated	passed	9
35	23626928	Women	38	Spanish	2017	First term	Economics	CA test	2	Pre COVID-19	evaluated	passed	5.3
36	73480733	Men	24	Spanish	2017	First term	Economics	No CA test	0	Pre COVID-19	no evaluated
37	40702917	Men	38	Spanish	2017	First term	Economics	No CA test	0	Pre COVID-19	evaluated	passed	9.5
38	33044909	Men	36	Spanish	2017	First term	Economics	No CA test	0	Pre COVID-19	evaluated	passed	7.3
39	9809654	Men	43	Foreign	2017	First term	Economics	No CA test	0	Pre COVID-19	no evaluated
40	73337697	Men	34	Spanish	2017	First term	Economics	CA test	1	Pre COVID-19	evaluated	passed	6.6
41	29526644	Women	46	Spanish	2017	First term	Economics	No CA test	0	Pre COVID-19	no evaluated
42	#VALUE!	Men	32	Foreign	2017	First term	Economics	CA test	0	Pre COVID-19	evaluated	passed	6.9
43	7369434	Men	48	Spanish	2017	First term	Economics	CA test	23	Pre COVID-19	evaluated	passed	8.8
44	6583091	Men	49	Spanish	2017	First term	Economics	No CA test	0	Pre COVID-19	evaluated	passed	6.5
45	45706023	Men	25	Spanish	2017	First term	Economics	No CA test	0	Pre COVID-19	no evaluated
46	9382907	Men	36	Spanish	2017	First term	Economics	No CA test	0	Pre COVID-19	evaluated	passed	7
47	29116561	Men	41	Spanish	2017	First term	Economics	No CA test	0	Pre COVID-19	no evaluated
48	47416647	Women	37	Spanish	2017	First term	Economics	CA test	1	Pre COVID-19	evaluated	passed	6.6
49	2644740	Women	29	Spanish	2017	First term	Economics	No CA test	0	Pre COVID-19	evaluated	passed	8.3
50	26326346	Men	55	Spanish	2017	First term	Economics	No CA test	0	Pre COVID-19	no evaluated
51	1174517	Men	51	Spanish	2017	First term	Economics	No CA test	0	Pre COVID-19	evaluated	passed	8
52	73244724	Women	29	Spanish	2017	First term	Economics	No CA test	0	Pre COVID-19	no evaluated
53	5798686	Men	24	Spanish	2017	First term	Economics	No CA test	0	Pre COVID-19	no evaluated
54	31351799	Men	28	Spanish	2017	First term	Economics	CA test	0	Pre COVID-19	evaluated	passed	8.5
55	4559322	Women	38	Spanish	2017	First term	Economics	CA test	0	Pre COVID-19	evaluated	no passed	4.4
56	71383414	Men	26	Spanish	2017	First term	Economics	No CA test	0	Pre COVID-19	no evaluated
57	23105353	Men	41	Spanish	2017	First term	Economics	No CA test	0	Pre COVID-19	evaluated	passed	8.1
58	3499447	Women	25	Spanish	2017	First term	Economics	No CA test	0	Pre COVID-19	evaluated	no passed	1.9
59	29429236	Men	39	Spanish	2017	First term	Economics	No CA test	3	Pre COVID-19	evaluated	passed	7.4
60	48734132	Men	40	Spanish	2017	First term	Economics	No CA test	0	Pre COVID-19	evaluated	passed	6.3
61	51178873	Women	50	Spanish	2017	First term	Economics	No CA test	0	Pre COVID-19	evaluated	passed	6.5
62	73369715	Men	27	Spanish	2017	First term	Economics	CA test	0	Pre COVID-19	evaluated	passed	8.9
63	440603	Men	34	Foreign	2017	First term	Economics	No CA test	0	Pre COVID-19	no evaluated
64	22951866	Men	25	Spanish	2017	First term	Economics	No CA test	0	Pre COVID-19	no evaluated
65	26380062	Men	41	Spanish	2017	First term	Economics	No CA test	0	Pre COVID-19	evaluated	passed	7
66	53982237	Women	28	Spanish	2017	First term	Economics	No CA test	0	Pre COVID-19	evaluated	no passed	2.6
67	77283616	Men	35	Spanish	2017	First term	Economics	No CA test	0	Pre COVID-19	no evaluated
68	35326391	Women	49	Spanish	2017	First term	Economics	No CA test	0	Pre COVID-19	no evaluated
69	44786779	Men	28	Spanish	2017	First term	Economics	No CA test	0	Pre COVID-19	evaluated	no passed	3.5
70	6632467	Women	23	Spanish	2017	First term	Economics	No CA test	0	Pre COVID-19	evaluated	passed	5
71	53516005	Men	39	Spanish	2017	First term	Economics	No CA test	0	Pre COVID-19	no evaluated
72	75499199	Men	35	Spanish	2017	First term	Economics	CA test	0	Pre COVID-19	evaluated	passed	5
73	2613919	Men	37	Spanish	2017	First term	Economics	No CA test	0	Pre COVID-19	evaluated	passed	6.2
74	33163976	Men	44	Spanish	2017	First term	Economics	No CA test	0	Pre COVID-19	no evaluated
75	31329241	Men	33	Spanish	2017	First term	Economics	No CA test	0	Pre COVID-19	no evaluated
76	12065413	Men	61	Spanish	2017	First term	Economics	No CA test	0	Pre COVID-19	evaluated	passed	7.8
77	48914710	Men	28	Spanish	2017	First term	Economics	No CA test	0	Pre COVID-19	evaluated	passed	6.5
78	33643189	Men	49	Spanish	2017	First term	Economics	No CA test	0	Pre COVID-19	no evaluated
79	24683002	Women	52	Spanish	2017	First term	Economics	No CA test	0	Pre COVID-19	no evaluated
80	73106379	Men	30	Spanish	2017	First term	Economics	No CA test	0	Pre COVID-19	no evaluated
81	78984691	Men	30	Spanish	2017	First term	Economics	No CA test	0	Pre COVID-19	no evaluated
82	53971753	Women	31	Spanish	2017	First term	Economics	No CA test	0	Pre COVID-19	no evaluated
83	51464720	Men	28	Spanish	2017	First term	Economics	No CA test	0	Pre COVID-19	no evaluated
84	51454632	Men	31	Spanish	2017	First term	Economics	CA test	0	Pre COVID-19	evaluated	passed	5.4
85	33714165	Men	46	Spanish	2017	First term	Economics	No CA test	3	Pre COVID-19	evaluated	passed	7.8
86	44591324	Women	42	Spanish	2017	First term	Economics	CA test	6	Pre COVID-19	evaluated	passed	7.6
87	72530111	Men	27	Spanish	2017	First term	Economics	No CA test	0	Pre COVID-19	no evaluated
88	74593022	Men	27	Spanish	2017	First term	Economics	No CA test	0	Pre COVID-19	evaluated	passed	8
89	47378002	Women	35	Spanish	2017	First term	Economics	No CA test	0	Pre COVID-19	evaluated	passed	8.5
90	73139126	Men	34	Spanish	2017	First term	Economics	CA test	0	Pre COVID-19	evaluated	passed	8.3
91	51116731	Men	26	Spanish	2017	First term	Economics	No CA test	0	Pre COVID-19	evaluated	passed	7.5
92	13511211	Men	43	Spanish	2017	First term	Economics	No CA test	0	Pre COVID-19	evaluated	passed	9.5
93	17804604	Men	30	Spanish	2017	First term	Economics	No CA test	0	Pre COVID-19	evaluated	passed	5
94	79317760	Men	40	Spanish	2017	First term	Economics	No CA test	0	Pre COVID-19	no evaluated
95	51234041	Women	30	Spanish	2017	First term	Economics	No CA test	0	Pre COVID-19	no evaluated
96	72383450	Women	37	Spanish	2017	First term	Economics	No CA test	0	Pre COVID-19	no evaluated
97	72122209	Women	32	Spanish	2017	First term	Economics	No CA test	0	Pre COVID-19	evaluated	passed	5.5
98	47385415	Men	31	Spanish	2017	First term	Economics	No CA test	0	Pre COVID-19	evaluated	passed	6
99	5645292	Men	31	Spanish	2017	First term	Economics	CA test	0	Pre COVID-19	evaluated	passed	9.6
100	46218179	Women	26	Spanish	2017	First term	Economics	No CA test	0	Pre COVID-19	no evaluated
101	12272550	Men	48	Spanish	2017	First term	Economics	No CA test	2	Pre COVID-19	evaluated	passed	5.2
102	51069606	Men	50	Spanish	2017	First term	Economics	No CA test	0	Pre COVID-19	no evaluated
103	44995951	Men	30	Spanish	2017	First term	Economics	No CA test	0	Pre COVID-19	no evaluated
104	78974265	Women	35	Spanish	2017	First term	Economics	No CA test	0	Pre COVID-19	no evaluated
105	50578592	Men	33	Spanish	2017	First term	Economics	No CA test	0	Pre COVID-19	evaluated	no passed	2.8
106	53934801	Women	31	Spanish	2017	First term	Economics	No CA test	0	Pre COVID-19	no evaluated
107	72305668	Women	27	Spanish	2017	First term	Economics	No CA test	0	Pre COVID-19	evaluated	no passed	3.8
108	6933634	Men	42	Spanish	2017	First term	Economics	CA test	2	Pre COVID-19	evaluated	passed	7.5
109	50790139	Men	49	Spanish	2017	First term	Economics	No CA test	1	Pre COVID-19	evaluated	passed	5.4
110	4528135	Men	48	Spanish	2017	First term	Economics	No CA test	0	Pre COVID-19	evaluated	no passed	3.7
111	54085952	Women	28	Spanish	2017	First term	Economics	No CA test	0	Pre COVID-19	no evaluated
112	53879243	Men	40	Spanish	2017	First term	Economics	No CA test	0	Pre COVID-19	evaluated	passed	6.5
113	47578011	Women	27	Spanish	2017	First term	Economics	No CA test	0	Pre COVID-19	no evaluated
114	72013021	Men	29	Spanish	2017	First term	Economics	No CA test	0	Pre COVID-19	evaluated	no passed	2.1
115	3016078	Men	35	Spanish	2017	First term	Economics	No CA test	0	Pre COVID-19	no evaluated
116	72034548	Women	27	Spanish	2017	First term	Economics	No CA test	0	Pre COVID-19	no evaluated
117	43394091	Men	50	Spanish	2017	First term	Economics	CA test	2	Pre COVID-19	evaluated	passed	6.3
118	43271860	Women	46	Spanish	2017	First term	Economics	No CA test	0	Pre COVID-19	no evaluated
119	71635702	Men	34	Spanish	2017	First term	Economics	CA test	0	Pre COVID-19	evaluated	passed	8.1
120	47226799	Men	27	Spanish	2017	First term	Economics	No CA test	0	Pre COVID-19	evaluated	no passed	0.8
121	51224953	Men	33	Spanish	2017	First term	Economics	CA test	0	Pre COVID-19	evaluated	passed	6.8
122	4974206	Women	30	Spanish	2017	First term	Economics	CA test	0	Pre COVID-19	evaluated	no passed	2.1
123	50687400	Men	23	Spanish	2017	First term	Economics	No CA test	0	Pre COVID-19	no evaluated
124	13637835	Men	66	Spanish	2017	First term	Economics	No CA test	0	Pre COVID-19	evaluated	passed	9.5
125	47209925	Women	38	Spanish	2017	First term	Economics	No CA test	0	Pre COVID-19	no evaluated
126	#VALUE!	Men	23	Spanish	2017	First term	Economics	No CA test	0	Pre COVID-19	evaluated	no passed	3
127	48964268	Men	27	Spanish	2017	First term	Economics	No CA test	0	Pre COVID-19	evaluated	passed	6
128	21181702	Women	39	Spanish	2017	First term	Economics	No CA test	0	Pre COVID-19	no evaluated
129	73470043	Men	25	Spanish	2017	First term	Economics	No CA test	0	Pre COVID-19	no evaluated
130	48686017	Men	32	Spanish	2017	First term	Economics	No CA test	0	Pre COVID-19	no evaluated
131	#VALUE!	Men	36	Foreign	2017	First term	Economics	No CA test	0	Pre COVID-19	evaluated	passed	8.5
132	32416386	Women	30	Spanish	2017	First term	Economics	No CA test	0	Pre COVID-19	no evaluated
133	53486098	Women	35	Spanish	2017	First term	Economics	No CA test	0	Pre COVID-19	evaluated	passed	6.3
134	#VALUE!	Women	36	Spanish	2017	First term	Economics	CA test	0	Pre COVID-19	evaluated	no passed	3.9
135	47389628	Men	39	Spanish	2017	First term	Economics	CA test	3	Pre COVID-19	evaluated	passed	7.2
136	18519803	Women		Spanish	2017	First term	Economics	No CA test	1	Pre COVID-19	evaluated	passed	8
137	33883856	Women	39	Spanish	2017	First term	Economics	CA test	13	Pre COVID-19	evaluated	passed	9.1
138	48900495	Men	31	Spanish	2017	First term	Economics	No CA test	0	Pre COVID-19	no evaluated
139	48285948	Men	24	Spanish	2017	First term	Economics	No CA test	0	Pre COVID-19	evaluated	passed	6
140	75581665	Men	38	Spanish	2017	First term	Economics	CA test	0	Pre COVID-19	evaluated	passed	7.3
141	43523613	Men	28	Spanish	2017	First term	Economics	No CA test	0	Pre COVID-19	no evaluated
142	41801627	Women	49	Spanish	2017	First term	Economics	No CA test	0	Pre COVID-19	no evaluated
143	51116806	Men	29	Spanish	2017	First term	Economics	CA test	0	Pre COVID-19	evaluated	passed	6.7
144	73245439	Women		Spanish	2017	First term	Economics	No CA test	0	Pre COVID-19	evaluated	no passed	3.8
145	53542300	Women	29	Spanish	2017	First term	Economics	No CA test	1	Pre COVID-19	no evaluated
146	34611113	Men	50	Spanish	2017	First term	Economics	CA test	0	Pre COVID-19	evaluated	passed	8.5
147	43217979	Men	45	Spanish	2017	First term	Economics	No CA test	0	Pre COVID-19	evaluated	passed	8.5
148	76150047	Men	35	Spanish	2017	First term	Economics	No CA test	0	Pre COVID-19	no evaluated
149	43525932	Men	32	Spanish	2017	First term	Economics	No CA test	0	Pre COVID-19	no evaluated
150	71790210	Men	32	Spanish	2017	First term	Economics	No CA test	0	Pre COVID-19	evaluated	no passed	4.4
151	1184715	Men	47	Spanish	2017	First term	Economics	No CA test	0	Pre COVID-19	evaluated	passed	8.5
152	44480739	Women	45	Spanish	2017	First term	Economics	No CA test	1	Pre COVID-19	evaluated	passed	8.5
153	44480738	Women	46	Spanish	2017	First term	Economics	No CA test	0	Pre COVID-19	no evaluated
154	73077630	Men	39	Spanish	2017	First term	Economics	No CA test	0	Pre COVID-19	no evaluated
155	#VALUE!	Women	38	Foreign	2017	First term	Economics	No CA test	0	Pre COVID-19	no evaluated
156	76490522	Women	29	Spanish	2017	First term	Economics	CA test	3	Pre COVID-19	evaluated	passed	8.4
157	74358397	Men	32	Spanish	2017	First term	Economics	CA test	0	Pre COVID-19	no evaluated
158	#VALUE!	Women	30	Foreign	2017	First term	Economics	CA test	11	Pre COVID-19	evaluated	passed	6.9
159	#VALUE!	Men	27	Foreign	2017	First term	Economics	No CA test	0	Pre COVID-19	no evaluated
160	47636466	Men	31	Spanish	2017	First term	Economics	No CA test	0	Pre COVID-19	no evaluated
161	51237529	Men	31	Spanish	2017	First term	Economics	No CA test	0	Pre COVID-19	no evaluated
162	76391405	Men	33	Spanish	2017	First term	Economics	No CA test	0	Pre COVID-19	no evaluated
163	72444367	Women	39	Spanish	2017	First term	Economics	No CA test	0	Pre COVID-19	no evaluated
164	43206466	Men	47	Spanish	2017	First term	Economics	No CA test	4	Pre COVID-19	evaluated	passed	9
165	50398229	Women	55	Spanish	2017	First term	Economics	No CA test	0	Pre COVID-19	no evaluated
166	47446423	Men	28	Spanish	2017	First term	Economics	No CA test	0	Pre COVID-19	no evaluated
167	71972568	Men	61	Spanish	2017	First term	Economics	No CA test	0	Pre COVID-19	no evaluated
168	6933734	Women	40	Spanish	2017	First term	Economics	No CA test	0	Pre COVID-19	evaluated	passed	6.5
169	30557544	Men	48	Spanish	2017	First term	Economics	CA test	0	Pre COVID-19	evaluated	passed	6.9
170	32054330	Men	33	Spanish	2017	First term	Economics	CA test	0	Pre COVID-19	evaluated	passed	5.6
171	18801060	Men	30	Spanish	2017	First term	Economics	CA test	0	Pre COVID-19	evaluated	passed	9.6
172	43646236	Men	28	Spanish	2017	First term	Economics	No CA test	0	Pre COVID-19	no evaluated
173	78918254	Men	37	Spanish	2017	First term	Economics	CA test	1	Pre COVID-19	evaluated	passed	7.3
174	14986735	Women	25	Spanish	2017	First term	Economics	No CA test	0	Pre COVID-19	evaluated	no passed	0.2
175	75227362	Men	31	Spanish	2017	First term	Economics	No CA test	0	Pre COVID-19	evaluated	no passed	3.8
176	54293158	Men	23	Spanish	2017	First term	Economics	No CA test	0	Pre COVID-19	evaluated	passed	7
177	4263391	Men	32	Spanish	2017	First term	Economics	No CA test	0	Pre COVID-19	no evaluated
178	12318246	Men	47	Spanish	2017	First term	Economics	No CA test	0	Pre COVID-19	evaluated	passed	6.8
179	79425604	Women	24	Spanish	2017	First term	Economics	No CA test	0	Pre COVID-19	no evaluated
180	75206538	Men	30	Spanish	2017	First term	Economics	No CA test	0	Pre COVID-19	evaluated	passed	7
181	51468222	Men	27	Spanish	2017	First term	Economics	No CA test	0	Pre COVID-19	evaluated	passed	6.8
182	35249709	Women	43	Spanish	2017	First term	Economics	No CA test	0	Pre COVID-19	no evaluated
183	79301567	Men	24	Spanish	2017	First term	Economics	No CA test	0	Pre COVID-19	no evaluated
184	53743362	Women	34	Spanish	2017	First term	Economics	CA test	0	Pre COVID-19	evaluated	passed	8.1
185	24716098	Men	43	Spanish	2017	First term	Economics	No CA test	0	Pre COVID-19	evaluated	passed	7.9
186	28710100	Men	62	Spanish	2017	First term	Economics	CA test	3	Pre COVID-19	evaluated	passed	8.8
187	46091022	Men	34	Spanish	2017	First term	Economics	No CA test	0	Pre COVID-19	evaluated	no passed	4.1
188	2966707	Men	50	Spanish	2017	First term	Economics	CA test	0	Pre COVID-19	no evaluated
189	430987	Men	36	Foreign	2017	First term	Economics	No CA test	0	Pre COVID-19	evaluated	passed	6
190	#VALUE!	Men	33	Foreign	2017	First term	Economics	No CA test	0	Pre COVID-19	no evaluated
191	53880102	Women	33	Spanish	2017	First term	Economics	No CA test	0	Pre COVID-19	no evaluated
192	35674611	Women	43	Spanish	2017	First term	Economics	No CA test	0	Pre COVID-19	no evaluated
193	23094250	Women	50	Spanish	2017	First term	Economics	No CA test	0	Pre COVID-19	no evaluated
194	71868606	Men	29	Spanish	2017	First term	Economics	No CA test	0	Pre COVID-19	evaluated	passed	6.4
195	411822	Men	45	Foreign	2017	First term	Economics	No CA test	0	Pre COVID-19	no evaluated
196	53510172	Women	38	Spanish	2017	First term	Economics	No CA test	0	Pre COVID-19	no evaluated
197	35187048	Men	40	Spanish	2017	First term	Economics	CA test	0	Pre COVID-19	evaluated	passed	7.6
198	50684480	Men	21	Spanish	2017	First term	Economics	CA test	0	Pre COVID-19	evaluated	passed	5.7
199	48267742	Women	29	Spanish	2017	First term	Economics	No CA test	0	Pre COVID-19	no evaluated
200	#VALUE!	Men	24	Foreign	2017	First term	Economics	No CA test	0	Pre COVID-19	evaluated	no passed	0.5
201	70426824	Men	26	Spanish	2017	First term	Economics	CA test	1	Pre COVID-19	evaluated	passed	8.1
202	34429684	Men	36	Spanish	2017	First term	Economics	No CA test	0	Pre COVID-19	no evaluated
203	53184897	Men	45	Spanish	2017	First term	Economics	No CA test	0	Pre COVID-19	evaluated	passed	5
204	77171721	Women	42	Spanish	2017	First term	Economics	No CA test	0	Pre COVID-19	no evaluated
205	6069947	Women	24	Spanish	2017	First term	Economics	CA test	0	Pre COVID-19	evaluated	passed	6.1
206	50582539	Women	26	Spanish	2017	First term	Economics	No CA test	0	Pre COVID-19	no evaluated
207	50678221	Men	34	Spanish	2017	First term	Economics	No CA test	0	Pre COVID-19	evaluated	no passed	2.7
208	44882113	Women	27	Spanish	2017	First term	Economics	CA test	1	Pre COVID-19	evaluated	passed	5.2
209	73358399	Men	28	Spanish	2017	First term	Economics	No CA test	0	Pre COVID-19	no evaluated
210	75230611	Men	33	Spanish	2017	First term	Economics	CA test	0	Pre COVID-19	evaluated	passed	5.7
211	52958376	Men	43	Spanish	2017	First term	Economics	No CA test	0	Pre COVID-19	evaluated	passed	6
212	#VALUE!	Men	33	Foreign	2017	First term	Economics	CA test	0	Pre COVID-19	evaluated	passed	8.6
213	#VALUE!	Women	31	Foreign	2017	First term	Economics	No CA test	0	Pre COVID-19	evaluated	no passed	1.9
214	#VALUE!	Women	28	Foreign	2017	First term	Economics	No CA test	0	Pre COVID-19	no evaluated
215	45265049	Men	41	Spanish	2017	First term	Economics	No CA test	0	Pre COVID-19	no evaluated
216	36446771	Men	46	Spanish	2017	First term	Economics	No CA test	0	Pre COVID-19	no evaluated
217	72404622	Men	36	Spanish	2017	First term	Economics	No CA test	0	Pre COVID-19	evaluated	no passed	2.6
218	6032908	Men	39	Spanish	2017	First term	Economics	CA test	2	Pre COVID-19	evaluated	passed	5.9
219	35410855	Men	53	Spanish	2017	First term	Economics	No CA test	0	Pre COVID-19	evaluated	passed	7
220	29319281	Men	35	Spanish	2017	First term	Economics	No CA test	0	Pre COVID-19	evaluated	passed	7.7
221	76234110	Men	38	Spanish	2017	First term	Economics	CA test	0	Pre COVID-19	evaluated	passed	6.8
222	76616370	Men	33	Spanish	2017	First term	Economics	CA test	3	Pre COVID-19	evaluated	passed	5.5
223	31608461	Women	48	Spanish	2017	First term	Economics	No CA test	0	Pre COVID-19	evaluated	passed	8
224	47323458	Men	31	Spanish	2017	First term	Economics	CA test	2	Pre COVID-19	evaluated	passed	7.9
225	35830163	Men	31	Spanish	2017	First term	Economics	No CA test	0	Pre COVID-19	no evaluated
226	33042018	Men	36	Spanish	2017	First term	Economics	CA test	0	Pre COVID-19	evaluated	passed	5.7
227	70596070	Men	31	Spanish	2017	First term	Economics	CA test	0	Pre COVID-19	no evaluated
228	31158037	Men	42	Spanish	2017	First term	Economics	No CA test	0	Pre COVID-19	evaluated	passed	5
229	36480415	Women	44	Spanish	2017	First term	Economics	No CA test	0	Pre COVID-19	no evaluated
230	35343106	Men	43	Spanish	2017	First term	Economics	No CA test	0	Pre COVID-19	no evaluated
231	18212280	Women	60	Spanish	2017	First term	Economics	No CA test	0	Pre COVID-19	no evaluated
232	44804254	Women	37	Spanish	2017	First term	Economics	No CA test	0	Pre COVID-19	no evaluated
233	9802103	Women	25	Spanish	2017	First term	Economics	No CA test	0	Pre COVID-19	no evaluated
234	50685907	Men	24	Spanish	2017	First term	Economics	No CA test	0	Pre COVID-19	no evaluated
235	764341	Women	53	Spanish	2017	First term	Economics	No CA test	0	Pre COVID-19	evaluated	passed	6.5
236	43524293	Men	27	Spanish	2017	First term	Economics	No CA test	0	Pre COVID-19	evaluated	no passed	4
237	43467076	Men	38	Spanish	2017	First term	Economics	No CA test	0	Pre COVID-19	evaluated	no passed	4
238	10517633	Men	70	Spanish	2017	First term	Economics	No CA test	0	Pre COVID-19	evaluated	passed	9.5
239	4963526	Men	35	Foreign	2017	First term	Economics	No CA test	0	Pre COVID-19	no evaluated
240	47228381	Women	29	Spanish	2017	First term	Economics	No CA test	0	Pre COVID-19	evaluated	passed	6.1
241	3827438	Men	27	Spanish	2017	First term	Economics	No CA test	0	Pre COVID-19	evaluated	passed	7.4
242	52828071	Women	42	Spanish	2017	First term	Economics	CA test	29	Pre COVID-19	evaluated	passed	8.3
243	53458445	Men	40	Spanish	2017	First term	Economics	No CA test	0	Pre COVID-19	no evaluated
244	31011835	Men	47	Spanish	2017	First term	Economics	No CA test	0	Pre COVID-19	evaluated	passed	8.5
245	78169070	Women	24	Spanish	2017	First term	Economics	No CA test	0	Pre COVID-19	evaluated	passed	8.5
246	48340813	Women	27	Spanish	2017	First term	Economics	No CA test	0	Pre COVID-19	no evaluated
247	3025774	Men	33	Spanish	2017	First term	Economics	No CA test	0	Pre COVID-19	evaluated	passed	6.5
248	16142631	Men	63	Spanish	2017	First term	Economics	No CA test	0	Pre COVID-19	evaluated	passed	8.7
249	72824039	Men	31	Spanish	2017	First term	Economics	CA test	0	Pre COVID-19	evaluated	passed	5.7
250	44934625	Women	40	Spanish	2017	First term	Economics	CA test	5	Pre COVID-19	evaluated	passed	5.7
251	71252297	Women	26	Foreign	2017	First term	Economics	No CA test	0	Pre COVID-19	evaluated	passed	7
252	71242304	Men	29	Spanish	2017	First term	Economics	No CA test	0	Pre COVID-19	no evaluated
253	9397650	Men	25	Spanish	2017	First term	Economics	No CA test	0	Pre COVID-19	no evaluated
254	29470093	Women	42	Spanish	2017	First term	Economics	No CA test	0	Pre COVID-19	no evaluated
255	51243300	Men	33	Spanish	2017	First term	Economics	CA test	0	Pre COVID-19	no evaluated
256	33740025	Men	47	Spanish	2017	First term	Economics	No CA test	0	Pre COVID-19	no evaluated
257	4557972	Men	31	Spanish	2017	First term	Economics	No CA test	0	Pre COVID-19	no evaluated
258	10152220	Women	43	Spanish	2017	First term	Economics	No CA test	0	Pre COVID-19	evaluated	passed	6
259	50174593	Women	23	Spanish	2017	First term	Economics	No CA test	2	Pre COVID-19	evaluated	no passed	3.3
260	5681269	Women	28	Spanish	2017	First term	Economics	No CA test	0	Pre COVID-19	evaluated	no passed	0
261	45187840	Women	35	Spanish	2017	First term	Economics	No CA test	0	Pre COVID-19	no evaluated
262	51460004	Men	28	Spanish	2017	First term	Economics	No CA test	0	Pre COVID-19	no evaluated
263	75590307	Women	39	Spanish	2017	First term	Economics	No CA test	0	Pre COVID-19	no evaluated
264	51481799	Men	23	Spanish	2017	First term	Economics	No CA test	0	Pre COVID-19	no evaluated
265	#VALUE!	Women	29	Foreign	2017	First term	Economics	No CA test	0	Pre COVID-19	no evaluated
266	#VALUE!	Men	43	Foreign	2017	First term	Economics	No CA test	0	Pre COVID-19	no evaluated
267	44748986	Men	40	Spanish	2017	First term	Economics	No CA test	0	Pre COVID-19	no evaluated
268	72245624	Men	33	Spanish	2017	First term	Economics	No CA test	0	Pre COVID-19	evaluated	passed	8.3
269	47846054	Men	34	Spanish	2017	First term	Economics	No CA test	0	Pre COVID-19	no evaluated
270	639404458	Women	39	Foreign	2017	First term	Economics	No CA test	0	Pre COVID-19	evaluated	passed	5.5
271	3233853	Men	48	Spanish	2017	First term	Economics	No CA test	0	Pre COVID-19	evaluated	passed	7.5
272	73549010	Men	35	Spanish	2017	First term	Economics	No CA test	0	Pre COVID-19	no evaluated
273	44618520	Men	42	Spanish	2017	First term	Economics	No CA test	0	Pre COVID-19	no evaluated
274	25809758	Women	45	Spanish	2017	First term	Economics	No CA test	0	Pre COVID-19	no evaluated
275	75488936	Men	34	Spanish	2017	First term	Economics	No CA test	0	Pre COVID-19	no evaluated
276	46957364	Men	46	Spanish	2017	First term	Economics	No CA test	0	Pre COVID-19	no evaluated
277	51417084	Men	42	Spanish	2017	First term	Economics	No CA test	0	Pre COVID-19	no evaluated
278	50906520	Men	27	Spanish	2017	First term	Economics	No CA test	0	Pre COVID-19	evaluated	passed	5.5
279	47726474	Men	30	Spanish	2017	First term	Economics	CA test	0	Pre COVID-19	evaluated	passed	6.8
280	3257685	Men	45	Spanish	2017	First term	Economics	No CA test	0	Pre COVID-19	no evaluated
281	7844939	Men	47	Spanish	2017	First term	Economics	No CA test	0	Pre COVID-19	evaluated	passed	7
282	35827366	Men	34	Spanish	2017	First term	Economics	No CA test	0	Pre COVID-19	no evaluated
283	71875848	Women	25	Spanish	2017	First term	Tourism	CA test	0	Pre COVID-19	evaluated	no passed	3.1
284	76618405	Men	34	Spanish	2017	First term	Tourism	No CA test	0	Pre COVID-19	evaluated	passed	5.5
285	42449936	Women	49	Foreign	2017	First term	Tourism	No CA test	0	Pre COVID-19	evaluated	passed	5
286	41874749	Men	28	Spanish	2017	First term	Tourism	No CA test	0	Pre COVID-19	no evaluated
287	44417140	Women	24	Spanish	2017	First term	Tourism	No CA test	2	Pre COVID-19	evaluated	no passed	3.6
288	19307757	Men	51	Spanish	2017	First term	Tourism	No CA test	0	Pre COVID-19	no evaluated
289	79066203	Women	36	Spanish	2017	First term	Tourism	No CA test	0	Pre COVID-19	no evaluated
290	76485159	Men	29	Spanish	2017	First term	Tourism	No CA test	0	Pre COVID-19	evaluated	no passed	4
291	44967827	Men	37	Spanish	2017	First term	Tourism	No CA test	0	Pre COVID-19	evaluated	passed	8.5
292	72107819	Women	24	Spanish	2017	First term	Tourism	No CA test	0	Pre COVID-19	evaluated	passed	6.3
293	#VALUE!	Women	27	Foreign	2017	First term	Tourism	No CA test	0	Pre COVID-19	no evaluated
294	51460021	Men	32	Spanish	2017	First term	Tourism	No CA test	0	Pre COVID-19	no evaluated
295	77364177	Women	29	Spanish	2017	First term	Tourism	CA test	5	Pre COVID-19	evaluated	passed	6.1
296	11782285	Men	45	Spanish	2017	First term	Tourism	No CA test	0	Pre COVID-19	no evaluated
297	34457078	Women	46	Spanish	2017	First term	Tourism	No CA test	0	Pre COVID-19	evaluated	passed	8
298	44766598	Women	24	Spanish	2017	First term	Tourism	No CA test	0	Pre COVID-19	evaluated	no passed	3
299	47210958	Men	41	Spanish	2017	First term	Tourism	No CA test	0	Pre COVID-19	evaluated	passed	5.3
300	72384365	Women	40	Spanish	2017	First term	Tourism	No CA test	0	Pre COVID-19	no evaluated
301	73340614	Women	31	Spanish	2017	First term	Tourism	CA test	8	Pre COVID-19	evaluated	passed	5.9
302	44708476	Women	41	Spanish	2017	First term	Tourism	No CA test	0	Pre COVID-19	no evaluated
303	79081692	Women	32	Spanish	2017	First term	Tourism	No CA test	0	Pre COVID-19	no evaluated
304	44969884	Women	42	Spanish	2017	First term	Tourism	No CA test	0	Pre COVID-19	no evaluated
305	30955787	Men	49	Spanish	2017	First term	Tourism	No CA test	0	Pre COVID-19	no evaluated
306	33775534	Women	48	Spanish	2017	First term	Tourism	CA test	1	Pre COVID-19	evaluated	passed	9.1
307	79203139	Men	29	Spanish	2017	First term	Tourism	No CA test	0	Pre COVID-19	evaluated	passed	6
308	#VALUE!	Women	30	Foreign	2017	First term	Tourism	No CA test	0	Pre COVID-19	evaluated	no passed	1.5
309	75282140	Men	37	Spanish	2017	First term	Tourism	No CA test	0	Pre COVID-19	evaluated	no passed	3.3
310	76387006	Women	33	Spanish	2017	First term	Tourism	No CA test	0	Pre COVID-19	no evaluated
311	3476159	Men	34	Spanish	2017	First term	Tourism	No CA test	0	Pre COVID-19	no evaluated
312	71697100	Women	32	Spanish	2017	First term	Tourism	No CA test	0	Pre COVID-19	no evaluated
313	51772387	Men	36	Spanish	2017	First term	Tourism	No CA test	0	Pre COVID-19	evaluated	passed	5
314	52354483	Women	27	Spanish	2017	First term	Tourism	No CA test	0	Pre COVID-19	evaluated	no passed	1.7
315	51431108	Women	38	Spanish	2017	First term	Tourism	No CA test	0	Pre COVID-19	no evaluated
316	53705377	Women	27	Spanish	2017	First term	Tourism	No CA test	0	Pre COVID-19	evaluated	passed	5
317	74003402	Women	55	Spanish	2017	First term	Tourism	No CA test	0	Pre COVID-19	no evaluated
318	54055230	Men	24	Spanish	2017	First term	Tourism	No CA test	0	Pre COVID-19	evaluated	no passed	3.8
319	#VALUE!	Women	36	Foreign	2017	First term	Tourism	No CA test	0	Pre COVID-19	evaluated	no passed	4
320	18092770	Women	43	Spanish	2017	First term	Tourism	No CA test	0	Pre COVID-19	evaluated	passed	9
321	9281622	Men	45	Spanish	2017	First term	Tourism	No CA test	0	Pre COVID-19	no evaluated
322	19330496	Men	45	Spanish	2017	First term	Tourism	No CA test	0	Pre COVID-19	no evaluated
323	45127519	Men	33	Spanish	2017	First term	Tourism	No CA test	0	Pre COVID-19	evaluated	passed	8.3
324	4570475	Men	32	Spanish	2017	First term	Tourism	No CA test	0	Pre COVID-19	evaluated	passed	6
325	51203811	Men	35	Spanish	2017	First term	Tourism	No CA test	0	Pre COVID-19	no evaluated
326	#VALUE!	Women	30	Foreign	2017	First term	Tourism	No CA test	0	Pre COVID-19	no evaluated
327	7850759	Men	40	Spanish	2017	First term	Tourism	No CA test	0	Pre COVID-19	evaluated	passed	8.5
328	45270741	Women	25	Spanish	2017	First term	Tourism	No CA test	0	Pre COVID-19	no evaluated
329	53117843	Women	41	Spanish	2017	First term	Tourism	No CA test	1	Pre COVID-19	no evaluated
330	12685070	Men	33	Spanish	2017	First term	Tourism	No CA test	0	Pre COVID-19	evaluated	passed	5
331	73344868	Men	33	Spanish	2017	First term	Tourism	No CA test	0	Pre COVID-19	no evaluated
332	49116348	Men	24	Spanish	2017	First term	Tourism	No CA test	0	Pre COVID-19	evaluated	no passed	2.7
333	14335458	Women	40	Spanish	2017	First term	Tourism	No CA test	2	Pre COVID-19	evaluated	passed	7.5
334	43468082	Men	33	Spanish	2017	First term	Tourism	No CA test	0	Pre COVID-19	evaluated	passed	6
335	47659275	Women	30	Spanish	2017	First term	Tourism	No CA test	0	Pre COVID-19	no evaluated
336	9562237	Women	25	Spanish	2017	First term	Tourism	CA test	0	Pre COVID-19	evaluated	no passed	3.7
337	#VALUE!	Women	42	Foreign	2017	First term	Tourism	CA test	0	Pre COVID-19	evaluated	passed	6.2
338	53819236	Women	30	Spanish	2017	First term	Tourism	No CA test	0	Pre COVID-19	evaluated	no passed	4
339	49295106	Women	31	Spanish	2017	First term	Tourism	No CA test	0	Pre COVID-19	no evaluated
340	36491382	Men	33	Spanish	2017	First term	Tourism	No CA test	0	Pre COVID-19	evaluated	passed	5
341	76773501	Women	31	Spanish	2017	First term	Tourism	No CA test	0	Pre COVID-19	evaluated	passed	6.5
342	9738338	Women	50	Spanish	2017	First term	Tourism	CA test	7	Pre COVID-19	evaluated	passed	7.6
343	53301443	Men	39	Spanish	2017	First term	Tourism	No CA test	2	Pre COVID-19	no evaluated
344	71803678	Women	27	Spanish	2017	First term	Tourism	No CA test	0	Pre COVID-19	evaluated	passed	6.5
345	29548175	Men	38	Spanish	2017	First term	Tourism	No CA test	1	Pre COVID-19	evaluated	passed	8.8
346	39191340	Women	42	Spanish	2017	First term	Tourism	CA test	0	Pre COVID-19	evaluated	passed	5.8
347	25694876	Men	31	Spanish	2017	First term	Tourism	No CA test	0	Pre COVID-19	evaluated	passed	7.5
348	45672918	Women	25	Spanish	2017	First term	Tourism	No CA test	2	Pre COVID-19	no evaluated
349	77765042	Women	26	Spanish	2017	First term	Tourism	No CA test	0	Pre COVID-19	evaluated	passed	7.8
350	72493116	Women	25	Spanish	2017	First term	Tourism	CA test	2	Pre COVID-19	evaluated	passed	7.5
351	#VALUE!	Women	34	Spanish	2017	First term	Tourism	No CA test	2	Pre COVID-19	no evaluated
352	9388589	Women	27	Spanish	2017	First term	Tourism	CA test	0	Pre COVID-19	evaluated	passed	7.1
353	54047484	Women	40	Spanish	2017	First term	Tourism	No CA test	0	Pre COVID-19	no evaluated
354	45949066	Women	40	Spanish	2017	First term	Tourism	No CA test	0	Pre COVID-19	no evaluated
355	75271598	Women	34	Spanish	2017	First term	Tourism	No CA test	0	Pre COVID-19	no evaluated
356	45001072	Women	23	Spanish	2017	First term	Tourism	CA test	0	Pre COVID-19	evaluated	passed	9.5
357	43437297	Men	42	Spanish	2017	First term	Tourism	No CA test	0	Pre COVID-19	no evaluated
358	5678829	Women	28	Spanish	2017	First term	Tourism	No CA test	0	Pre COVID-19	evaluated	passed	5.8
359	41893009	Men	24	Spanish	2017	First term	Tourism	No CA test	0	Pre COVID-19	evaluated	passed	5
360	50466484	Men	38	Spanish	2017	First term	Tourism	No CA test	0	Pre COVID-19	evaluated	no passed	3.5
361	6244611	Women	58	Spanish	2017	First term	Tourism	No CA test	0	Pre COVID-19	no evaluated
362	76235034	Women	38	Spanish	2017	First term	Tourism	No CA test	0	Pre COVID-19	no evaluated
363	36448464	Men	48	Spanish	2017	First term	Tourism	No CA test	0	Pre COVID-19	no evaluated
364	25822734	Men	42	Spanish	2017	First term	Tourism	No CA test	0	Pre COVID-19	no evaluated
365	79046691	Men	39	Spanish	2017	First term	Tourism	CA test	0	Pre COVID-19	evaluated	passed	9.1
366	13517249	Women	42	Spanish	2017	First term	Tourism	CA test	0	Pre COVID-19	evaluated	passed	7
367	85473947	Women	28	Foreign	2017	First term	Tourism	No CA test	0	Pre COVID-19	no evaluated
368	78570460	Men	28	Spanish	2017	First term	Tourism	No CA test	0	Pre COVID-19	evaluated	passed	5
369	43543201	Women	26	Spanish	2017	First term	Tourism	No CA test	0	Pre COVID-19	no evaluated
370	48927436	Women	32	Spanish	2017	First term	Tourism	No CA test	0	Pre COVID-19	no evaluated
371	47710530	Men	32	Spanish	2017	First term	Tourism	No CA test	0	Pre COVID-19	no evaluated
372	79161277	Women	24	Spanish	2017	First term	Tourism	No CA test	0	Pre COVID-19	evaluated	passed	5
373	1211201	Women	44	Spanish	2017	First term	Tourism	No CA test	0	Pre COVID-19	no evaluated
374	43465309	Women	40	Spanish	2017	First term	Tourism	No CA test	0	Pre COVID-19	evaluated	passed	5
375	78990516	Women	37	Spanish	2017	First term	Tourism	No CA test	0	Pre COVID-19	no evaluated
376	50909095	Women	29	Spanish	2017	First term	Tourism	No CA test	5	Pre COVID-19	evaluated	passed	7.3
377	51833920	Women	24	Spanish	2017	First term	Tourism	No CA test	0	Pre COVID-19	evaluated	passed	6.5
378	#VALUE!	Women	39	Spanish	2017	First term	Tourism	No CA test	0	Pre COVID-19	evaluated	passed	8.3
379	44382782	Women	45	Spanish	2017	First term	Tourism	No CA test	0	Pre COVID-19	evaluated	passed	7.5
380	31363468	Men	25	Spanish	2017	First term	Tourism	No CA test	0	Pre COVID-19	no evaluated
381	42422747	Men	53	Spanish	2017	First term	Tourism	No CA test	0	Pre COVID-19	evaluated	passed	6.3
382	#VALUE!	Men	36	Spanish	2017	First term	Tourism	No CA test	0	Pre COVID-19	no evaluated
383	15213772	Women	30	Spanish	2017	First term	Tourism	No CA test	0	Pre COVID-19	evaluated	no passed	1.3
384	51091261	Men	28	Spanish	2017	First term	Tourism	No CA test	0	Pre COVID-19	evaluated	passed	5
385	#VALUE!	Men	37	Foreign	2017	First term	Tourism	No CA test	0	Pre COVID-19	evaluated	passed	6.5
386	48789712	Women	37	Spanish	2017	First term	Tourism	CA test	0	Pre COVID-19	no evaluated
387	9672986	Men	47	Spanish	2017	First term	Tourism	No CA test	0	Pre COVID-19	evaluated	no passed	3.2
388	73177866	Men	26	Spanish	2017	First term	Tourism	No CA test	0	Pre COVID-19	evaluated	passed	6
389	35160547	Men	43	Spanish	2017	First term	Tourism	CA test	8	Pre COVID-19	evaluated	passed	6.1
390	78159577	Women	35	Spanish	2017	First term	Tourism	No CA test	0	Pre COVID-19	no evaluated
391	51123359	Women	26	Spanish	2017	First term	Tourism	No CA test	0	Pre COVID-19	evaluated	no passed	1.9
392	3003878	Women	40	Spanish	2017	First term	Tourism	CA test	4	Pre COVID-19	evaluated	passed	5.4
393	#VALUE!	Women	28	Foreign	2017	First term	Tourism	No CA test	0	Pre COVID-19	no evaluated
394	46134610	Women	24	Spanish	2017	First term	Tourism	No CA test	0	Pre COVID-19	no evaluated
395	11245512	Women	39	Spanish	2017	First term	Tourism	No CA test	0	Pre COVID-19	no evaluated
396	51353174	Women	25	Spanish	2017	First term	Tourism	No CA test	0	Pre COVID-19	evaluated	no passed	2.5
397	54463604	Men	23	Spanish	2017	First term	Tourism	No CA test	0	Pre COVID-19	evaluated	no passed	3.5
398	27174352	Women	23	Spanish	2017	First term	Tourism	No CA test	0	Pre COVID-19	no evaluated
399	47385041	Men	35	Spanish	2017	First term	Tourism	No CA test	0	Pre COVID-19	evaluated	passed	6.5
400	40080392	Women	41	Spanish	2017	First term	Tourism	No CA test	0	Pre COVID-19	evaluated	no passed	4
401	5646652	Women	31	Spanish	2017	First term	Tourism	No CA test	0	Pre COVID-19	evaluated	passed	10
402	53270923	Men	27	Spanish	2017	First term	Tourism	No CA test	0	Pre COVID-19	no evaluated
403	78066799	Men	33	Spanish	2017	First term	Tourism	No CA test	0	Pre COVID-19	evaluated	no passed	4
404	45664758	Women	32	Spanish	2017	First term	Tourism	No CA test	0	Pre COVID-19	evaluated	no passed	4.3
405	35838043	Men	23	Spanish	2017	First term	Tourism	No CA test	0	Pre COVID-19	evaluated	passed	6.5
406	79663333	Women	44	Spanish	2017	First term	Tourism	No CA test	0	Pre COVID-19	no evaluated
407	76617485	Women	30	Spanish	2017	First term	Tourism	No CA test	0	Pre COVID-19	evaluated	no passed	1.3
408	29374167	Women	37	Spanish	2017	First term	Tourism	No CA test	0	Pre COVID-19	evaluated	no passed	1.3
409	20390263	Women	36	Spanish	2017	First term	Tourism	No CA test	0	Pre COVID-19	evaluated	no passed	4.3
410	75214655	Women	35	Spanish	2017	First term	Tourism	No CA test	0	Pre COVID-19	evaluated	no passed	2
411	5651347	Women	26	Spanish	2017	First term	Tourism	No CA test	0	Pre COVID-19	evaluated	passed	5
412	70773366	Women	26	Spanish	2017	First term	Tourism	No CA test	0	Pre COVID-19	no evaluated
413	75587436	Women	37	Spanish	2017	First term	Tourism	No CA test	0	Pre COVID-19	evaluated	no passed	3.5
414	21366746	Men	25	Spanish	2017	First term	Tourism	No CA test	0	Pre COVID-19	no evaluated
415	47232423	Men	34	Spanish	2017	First term	Tourism	No CA test	0	Pre COVID-19	no evaluated
416	51182366	Women	51	Spanish	2017	First term	Tourism	No CA test	6	Pre COVID-19	evaluated	passed	5
417	3491194	Men	28	Spanish	2017	First term	Tourism	No CA test	0	Pre COVID-19	evaluated	passed	5.8
418	71478454	Women	33	Spanish	2017	First term	Tourism	No CA test	0	Pre COVID-19	no evaluated
419	3822182	Women	41	Spanish	2017	First term	Tourism	CA test	5	Pre COVID-19	evaluated	passed	6.5
420	73374968	Women	23	Spanish	2017	First term	Tourism	No CA test	0	Pre COVID-19	evaluated	no passed	2.8
421	34626966	Women	25	Spanish	2017	First term	Tourism	No CA test	0	Pre COVID-19	no evaluated
422	71253250	Men	28	Spanish	2017	First term	Tourism	No CA test	0	Pre COVID-19	no evaluated
423	51417266	Women		Spanish	2017	First term	Tourism	No CA test	0	Pre COVID-19	no evaluated
424	9299138	Women	47	Spanish	2017	First term	Tourism	CA test	0	Pre COVID-19	evaluated	passed	7.6
425	1470629	Men	54	Spanish	2017	First term	Tourism	No CA test	0	Pre COVID-19	evaluated	passed	9
426	#VALUE!	Women	31	Foreign	2017	First term	Tourism	No CA test	1	Pre COVID-19	evaluated	passed	7.5
427	72864896	Women	27	Spanish	2017	First term	Tourism	No CA test	0	Pre COVID-19	evaluated	passed	8.5
428	23368832	Women	40	Spanish	2017	First term	Tourism	No CA test	2	Pre COVID-19	evaluated	passed	7.3
429	51237335	Men	35	Spanish	2017	First term	Tourism	No CA test	0	Pre COVID-19	evaluated	no passed	4.3
430	53761531	Women	37	Spanish	2017	First term	Tourism	No CA test	0	Pre COVID-19	evaluated	passed	6.5
431	71219076	Men	34	Spanish	2017	First term	Tourism	No CA test	0	Pre COVID-19	no evaluated
432	72441852	Women	28	Spanish	2017	First term	Tourism	No CA test	0	Pre COVID-19	no evaluated
433	#VALUE!	Women	36	Foreign	2017	First term	Tourism	CA test	0	Pre COVID-19	evaluated	passed	5.2
434	49243588	Men	38	Spanish	2017	First term	Tourism	No CA test	0	Pre COVID-19	evaluated	passed	7.5
435	74351833	Women	33	Spanish	2017	First term	Tourism	No CA test	0	Pre COVID-19	no evaluated
436	47788687	Women	23	Spanish	2017	First term	Tourism	No CA test	0	Pre COVID-19	evaluated	no passed	2.8
437	#VALUE!	Women	25	Foreign	2017	First term	Tourism	No CA test	0	Pre COVID-19	evaluated	no passed	2.1
438	#VALUE!	Women	34	Foreign	2017	First term	Tourism	No CA test	0	Pre COVID-19	evaluated	no passed	3.5
439	#VALUE!	Men	26	Foreign	2017	First term	Tourism	No CA test	0	Pre COVID-19	evaluated	passed	6.3
440	79085948	Women	49	Spanish	2017	First term	Tourism	No CA test	0	Pre COVID-19	no evaluated
441	71517100	Women	27	Spanish	2017	First term	Tourism	No CA test	0	Pre COVID-19	evaluated	no passed	3.3
442	17567843	Women	55	Spanish	2017	First term	Tourism	CA test	9	Pre COVID-19	evaluated	passed	7.3
443	6282777	Men	39	Spanish	2017	First term	Tourism	No CA test	0	Pre COVID-19	no evaluated
444	76774796	Women	31	Spanish	2017	First term	Tourism	No CA test	0	Pre COVID-19	no evaluated
445	43417625	Men	45	Spanish	2017	First term	Tourism	No CA test	0	Pre COVID-19	no evaluated
446	#VALUE!	Men	29	Foreign	2017	First term	Tourism	No CA test	1	Pre COVID-19	evaluated	passed	7.5
447	24722328	Women	40	Spanish	2017	First term	Tourism	No CA test	0	Pre COVID-19	no evaluated
448	51251623	Men	50	Spanish	2017	First term	Tourism	No CA test	0	Pre COVID-19	evaluated	passed	6.5
449	53341817	Women	33	Spanish	2017	First term	Tourism	No CA test	49	Pre COVID-19	evaluated	passed	8
450	79290636	Women	31	Spanish	2017	First term	Tourism	No CA test	0	Pre COVID-19	no evaluated
451	47759728	Women	24	Spanish	2017	First term	Tourism	No CA test	0	Pre COVID-19	evaluated	no passed	1.1
452	#VALUE!	Women	30	Foreign	2017	First term	Tourism	No CA test	0	Pre COVID-19	evaluated	no passed	4
453	#VALUE!	Women	56	Foreign	2017	First term	Tourism	No CA test	0	Pre COVID-19	no evaluated
454	#VALUE!	Women	27	Foreign	2017	First term	Tourism	No CA test	0	Pre COVID-19	evaluated	passed	5.5
455	7839080	Women	39	Spanish	2017	First term	Tourism	No CA test	0	Pre COVID-19	no evaluated
456	79353016	Women	25	Spanish	2017	First term	Tourism	No CA test	0	Pre COVID-19	no evaluated
457	44987012	Women	26	Spanish	2017	First term	Tourism	No CA test	0	Pre COVID-19	no evaluated
458	53457462	Women	36	Spanish	2017	First term	Tourism	No CA test	0	Pre COVID-19	evaluated	no passed	3
459	45331211	Women	39	Spanish	2017	First term	Tourism	No CA test	0	Pre COVID-19	no evaluated
460	51760894	Women	47	Spanish	2017	First term	Tourism	No CA test	8	Pre COVID-19	evaluated	no passed	4
461	73512209	Women	24	Spanish	2017	First term	Tourism	CA test	0	Pre COVID-19	evaluated	passed	8.7
462	53499201	Women	32	Spanish	2017	First term	Tourism	No CA test	0	Pre COVID-19	evaluated	passed	7
463	19358835	Women	41	Spanish	2017	First term	Tourism	No CA test	0	Pre COVID-19	evaluated	passed	7
464	71872320	Women	23	Spanish	2017	First term	Tourism	CA test	0	Pre COVID-19	evaluated	passed	5
465	45128685	Women	43	Spanish	2017	First term	Tourism	CA test	2	Pre COVID-19	evaluated	passed	7
466	49385372	Women	31	Spanish	2017	First term	Tourism	No CA test	0	Pre COVID-19	no evaluated
467	76399003	Women	29	Spanish	2017	First term	Tourism	CA test	1	Pre COVID-19	no evaluated
468	52934379	Women	46	Spanish	2017	First term	Tourism	No CA test	0	Pre COVID-19	no evaluated
469	75073530	Women	37	Spanish	2017	First term	Tourism	No CA test	0	Pre COVID-19	no evaluated
470	757722	Women	53	Spanish	2017	First term	Tourism	No CA test	0	Pre COVID-19	evaluated	passed	7
471	75455904	Women	36	Spanish	2017	First term	Tourism	No CA test	0	Pre COVID-19	no evaluated
472	47841108	Women	36	Spanish	2017	First term	Tourism	No CA test	0	Pre COVID-19	evaluated	passed	8.5
473	33154430	Women	43	Spanish	2017	First term	Tourism	No CA test	0	Pre COVID-19	no evaluated
474	4220026	Men	41	Spanish	2017	First term	Tourism	No CA test	0	Pre COVID-19	no evaluated
475	53462661	Women	39	Spanish	2017	First term	Tourism	No CA test	1	Pre COVID-19	evaluated	passed	8.5
476	48113363	Women	32	Spanish	2017	First term	Tourism	No CA test	0	Pre COVID-19	evaluated	no passed	1.3
477	52338350	Women	30	Spanish	2017	First term	Tourism	No CA test	0	Pre COVID-19	evaluated	no passed	4
478	36514427	Women	32	Spanish	2017	First term	Tourism	No CA test	0	Pre COVID-19	no evaluated
479	7907627	Women	49	Spanish	2017	First term	Tourism	No CA test	0	Pre COVID-19	no evaluated
480	79416130	Men	24	Spanish	2017	First term	Tourism	No CA test	0	Pre COVID-19	no evaluated
481	48824302	Women	34	Spanish	2017	First term	Tourism	No CA test	0	Pre COVID-19	evaluated	passed	10
482	47448912	Women	27	Spanish	2017	First term	Tourism	No CA test	0	Pre COVID-19	no evaluated
483	51216927	Men	39	Spanish	2017	First term	Tourism	No CA test	0	Pre COVID-19	evaluated	passed	8
484	51799188	Women	29	Spanish	2017	First term	Tourism	No CA test	0	Pre COVID-19	no evaluated
485	80517998	Women	24	Spanish	2017	First term	Tourism	No CA test	5	Pre COVID-19	evaluated	passed	6
486	44112394	Men	46	Spanish	2017	First term	Tourism	No CA test	0	Pre COVID-19	no evaluated
487	44419729	Women	24	Spanish	2017	First term	Tourism	No CA test	0	Pre COVID-19	evaluated	no passed	0.2
488	79080005	Men	26	Spanish	2017	First term	Tourism	No CA test	0	Pre COVID-19	evaluated	no passed	2.9
489	48957771	Men	25	Spanish	2017	First term	Tourism	No CA test	0	Pre COVID-19	evaluated	no passed	3.8
490	#VALUE!	Women	23	Foreign	2017	First term	Tourism	No CA test	0	Pre COVID-19	evaluated	passed	5.8
491	49142838	Men	37	Spanish	2017	First term	Tourism	No CA test	0	Pre COVID-19	evaluated	no passed	3
492	47285560	Women	27	Spanish	2017	First term	Tourism	CA test	0	Pre COVID-19	evaluated	passed	6.8
493	52872591	Men	44	Spanish	2017	First term	Tourism	CA test	0	Pre COVID-19	evaluated	passed	8.6
494	52863977	Women	52	Spanish	2017	First term	Tourism	No CA test	0	Pre COVID-19	evaluated	passed	8
495	53788304	Women	37	Spanish	2017	First term	Tourism	No CA test	0	Pre COVID-19	no evaluated
496	43207379	Women	49	Spanish	2017	First term	Tourism	No CA test	0	Pre COVID-19	no evaluated
497	26080229	Men	37	Spanish	2017	First term	Tourism	No CA test	1	Pre COVID-19	evaluated	no passed	3.8
498	53987594	Women	23	Spanish	2017	First term	Tourism	No CA test	1	Pre COVID-19	evaluated	passed	5
499	12195865	Women	37	Spanish	2017	First term	Tourism	No CA test	0	Pre COVID-19	evaluated	passed	8.3
500	9699707	Women	41	Spanish	2017	First term	Tourism	No CA test	0	Pre COVID-19	no evaluated
501	49376462	Women	31	Spanish	2017	First term	Tourism	No CA test	0	Pre COVID-19	no evaluated
502	48866521	Women	33	Spanish	2017	First term	Tourism	CA test	0	Pre COVID-19	no evaluated
503	46059703	Men	37	Spanish	2017	First term	Tourism	No CA test	0	Pre COVID-19	no evaluated
504	79236010	Women	41	Spanish	2017	First term	Tourism	No CA test	3	Pre COVID-19	evaluated	no passed	3
505	70415471	Women	34	Spanish	2017	First term	Tourism	No CA test	0	Pre COVID-19	evaluated	no passed	3
506	79350470	Women	26	Spanish	2017	First term	Tourism	No CA test	0	Pre COVID-19	no evaluated
507	54027184	Men	28	Spanish	2017	First term	Tourism	No CA test	0	Pre COVID-19	evaluated	passed	6
508	73054419	Men	29	Spanish	2017	First term	Tourism	CA test	0	Pre COVID-19	evaluated	passed	6.2
509	44514434	Women	41	Spanish	2017	First term	Tourism	No CA test	0	Pre COVID-19	no evaluated
510	74578983	Men	38	Spanish	2017	First term	Tourism	No CA test	0	Pre COVID-19	evaluated	passed	5
511	77870992	Women	45	Spanish	2017	First term	Tourism	No CA test	0	Pre COVID-19	evaluated	passed	8
512	71882136	Women	25	Spanish	2017	First term	Tourism	CA test	0	Pre COVID-19	evaluated	passed	9.2
513	11210586	Men	52	Spanish	2017	First term	Tourism	No CA test	0	Pre COVID-19	evaluated	passed	6.8
514	72396117	Women	38	Spanish	2017	First term	Tourism	No CA test	0	Pre COVID-19	no evaluated
515	47282843	Men	37	Spanish	2017	First term	Tourism	No CA test	0	Pre COVID-19	evaluated	passed	8
516	73245531	Women	28	Spanish	2017	First term	Tourism	CA test	0	Pre COVID-19	evaluated	passed	6.1
517	79689005	Men	35	Spanish	2017	First term	Tourism	No CA test	0	Pre COVID-19	evaluated	passed	6.5
518	29393200	Men	49	Spanish	2017	First term	Tourism	No CA test	0	Pre COVID-19	evaluated	passed	7.5
519	33841565	Women	44	Spanish	2017	First term	Tourism	No CA test	0	Pre COVID-19	evaluated	no passed	4.3
520	42557595	Women	49	Spanish	2017	First term	Tourism	No CA test	0	Pre COVID-19	evaluated	no passed	4.3
521	48655946	Women	37	Spanish	2017	First term	Tourism	No CA test	0	Pre COVID-19	evaluated	passed	7.5
522	26830648	Men	47	Spanish	2017	First term	Tourism	No CA test	0	Pre COVID-19	evaluated	passed	8.5
523	12211813	Men	29	Spanish	2017	First term	Tourism	No CA test	0	Pre COVID-19	no evaluated
524	77774537	Men	24	Spanish	2017	First term	Tourism	No CA test	2	Pre COVID-19	evaluated	passed	6.5
525	53806314	Women	29	Spanish	2017	First term	Tourism	No CA test	0	Pre COVID-19	no evaluated
526	42546751	Men	31	Spanish	2017	First term	Tourism	No CA test	0	Pre COVID-19	evaluated	passed	7.5
527	71632269	Women	35	Spanish	2017	First term	Tourism	No CA test	0	Pre COVID-19	no evaluated
528	76481266	Women	33	Spanish	2017	First term	Tourism	No CA test	0	Pre COVID-19	no evaluated
529	44810122	Women	29	Spanish	2017	First term	Tourism	No CA test	0	Pre COVID-19	no evaluated
530	5769453	Women	46	Spanish	2017	First term	Tourism	No CA test	0	Pre COVID-19	no evaluated
531	73445951	Women	24	Spanish	2017	First term	Tourism	CA test	0	Pre COVID-19	evaluated	passed	5.4
532	76611869	Women	25	Spanish	2017	First term	Tourism	No CA test	0	Pre COVID-19	no evaluated
533	4933113	Women	48	Spanish	2017	First term	Tourism	No CA test	0	Pre COVID-19	evaluated	passed	6.8
534	48973192	Men	30	Spanish	2017	First term	Tourism	No CA test	0	Pre COVID-19	no evaluated
535	78848286	Women	48	Spanish	2017	First term	Tourism	No CA test	0	Pre COVID-19	evaluated	passed	5
536	20554440	Women	43	Spanish	2017	First term	Tourism	No CA test	0	Pre COVID-19	evaluated	passed	7
537	76294504	Women	36	Spanish	2017	First term	Tourism	No CA test	0	Pre COVID-19	no evaluated
538	3485491	Women	33	Spanish	2017	First term	Tourism	No CA test	0	Pre COVID-19	no evaluated
539	36503392	Women	37	Spanish	2017	First term	Tourism	No CA test	0	Pre COVID-19	no evaluated
540	2607012	Women	37	Spanish	2017	First term	Tourism	CA test	0	Pre COVID-19	evaluated	passed	9.5
541	75371705	Women	40	Spanish	2017	First term	Tourism	No CA test	0	Pre COVID-19	evaluated	passed	6.5
542	47391690	Women	35	Spanish	2017	First term	Tourism	No CA test	0	Pre COVID-19	no evaluated
543	76240910	Women	35	Spanish	2017	First term	Tourism	No CA test	0	Pre COVID-19	no evaluated
544	71215700	Men	38	Spanish	2017	First term	Tourism	No CA test	0	Pre COVID-19	evaluated	passed	8
545	51808375	Women	35	Spanish	2017	First term	Tourism	No CA test	0	Pre COVID-19	evaluated	passed	5.5
546	75209795	Women	33	Spanish	2017	First term	Tourism	No CA test	0	Pre COVID-19	no evaluated
547	25956364	Women	27	Spanish	2017	First term	Tourism	No CA test	0	Pre COVID-19	evaluated	no passed	1.3
548	75093159	Women	25	Spanish	2017	First term	Tourism	No CA test	0	Pre COVID-19	evaluated	no passed	3.5
549	#VALUE!	Women	41	Spanish	2017	First term	Tourism	No CA test	0	Pre COVID-19	evaluated	no passed	4
550	43238926	Women	50	Spanish	2017	First term	Tourism	No CA test	0	Pre COVID-19	no evaluated
551	51449844	Women	34	Spanish	2017	First term	Tourism	No CA test	0	Pre COVID-19	evaluated	passed	5.5
552	47387788	Women	26	Spanish	2017	First term	Tourism	No CA test	0	Pre COVID-19	evaluated	passed	7.8
553	53968043	Women	32	Spanish	2017	First term	Tourism	No CA test	0	Pre COVID-19	no evaluated
554	76795998	Men	27	Spanish	2017	First term	Tourism	No CA test	0	Pre COVID-19	evaluated	passed	5
555	49426389	Women	22	Spanish	2017	First term	Tourism	No CA test	0	Pre COVID-19	evaluated	passed	6.5
556	79325251	Men	24	Spanish	2017	First term	Tourism	No CA test	0	Pre COVID-19	no evaluated
557	12743177	Men	39	Spanish	2017	First term	Tourism	No CA test	0	Pre COVID-19	no evaluated
558	34337814	Men	50	Spanish	2017	First term	Tourism	CA test	0	Pre COVID-19	evaluated	passed	5.7
559	53511023	Men	33	Spanish	2017	First term	Tourism	No CA test	0	Pre COVID-19	evaluated	passed	5.5
560	51818390	Men	26	Spanish	2017	First term	Tourism	No CA test	0	Pre COVID-19	no evaluated
561	76119420	Women	31	Spanish	2017	First term	Tourism	No CA test	0	Pre COVID-19	evaluated	passed	6.5
562	45246153	Women	24	Spanish	2017	First term	Tourism	No CA test	0	Pre COVID-19	no evaluated
563	#VALUE!	Women	30	Foreign	2017	First term	Tourism	No CA test	0	Pre COVID-19	no evaluated
564	#VALUE!	Women	41	Foreign	2017	First term	Tourism	CA test	0	Pre COVID-19	evaluated	no passed	3.1
565	46940809	Men	45	Spanish	2017	First term	Tourism	CA test	0	Pre COVID-19	evaluated	passed	7.8
566	47241043	Women	37	Spanish	2017	First term	Tourism	No CA test	0	Pre COVID-19	evaluated	passed	5
567	46809302	Men	31	Spanish	2017	First term	Tourism	No CA test	0	Pre COVID-19	evaluated	passed	8
568	15837607	Men	27	Spanish	2017	First term	Tourism	No CA test	0	Pre COVID-19	no evaluated
569	15309332	Men	56	Spanish	2017	First term	Tourism	CA test	0	Pre COVID-19	no evaluated
570	52021766	Men	50	Spanish	2017	First term	Tourism	No CA test	3	Pre COVID-19	evaluated	passed	9.5
571	42561230	Men	35	Spanish	2017	First term	Tourism	No CA test	0	Pre COVID-19	evaluated	passed	7.3
572	72530570	Women	27	Spanish	2017	First term	Tourism	No CA test	0	Pre COVID-19	no evaluated
573	77533505	Women	25	Spanish	2017	First term	Tourism	No CA test	0	Pre COVID-19	evaluated	no passed	3.5
574	18396733	Men	39	Spanish	2017	First term	Tourism	No CA test	0	Pre COVID-19	evaluated	passed	5.5
575	48989924	Women	27	Spanish	2017	First term	Tourism	CA test	0	Pre COVID-19	evaluated	passed	5.4
576	33698122	Women	37	Spanish	2017	First term	Tourism	No CA test	0	Pre COVID-19	evaluated	passed	6
577	78387174	Women	36	Spanish	2017	First term	Tourism	No CA test	13	Pre COVID-19	evaluated	passed	7
578	76485274	Men	30	Spanish	2017	First term	Tourism	No CA test	0	Pre COVID-19	evaluated	no passed	4.3
579	53788804	Men	45	Spanish	2017	First term	Tourism	No CA test	0	Pre COVID-19	evaluated	passed	8
580	73052474	Women	25	Spanish	2017	First term	Tourism	No CA test	0	Pre COVID-19	evaluated	no passed	3.1
581	5770683	Women	47	Spanish	2017	First term	Tourism	CA test	0	Pre COVID-19	evaluated	passed	5.2
582	#VALUE!	Women	41	Foreign	2017	First term	Tourism	No CA test	3	Pre COVID-19	no evaluated
583	47716572	Women	22	Spanish	2017	First term	Tourism	No CA test	0	Pre COVID-19	evaluated	passed	6.5
584	6015907	Men	45	Spanish	2017	First term	Tourism	CA test	0	Pre COVID-19	no evaluated
585	39727854	Women	38	Spanish	2017	First term	Tourism	No CA test	1	Pre COVID-19	no evaluated
586	3479041	Men	36	Spanish	2017	First term	Tourism	CA test	1	Pre COVID-19	evaluated	passed	6
587	5665130	Men	28	Spanish	2017	First term	Tourism	No CA test	0	Pre COVID-19	no evaluated
588	79057911	Men	35	Spanish	2017	First term	Tourism	No CA test	0	Pre COVID-19	no evaluated
589	78877705	Men	28	Spanish	2017	First term	Tourism	No CA test	0	Pre COVID-19	evaluated	passed	6
590	47657413	Women	30	Spanish	2017	First term	Tourism	No CA test	0	Pre COVID-19	evaluated	no passed	3.3
591	47397710	Men	34	Spanish	2017	First term	Tourism	No CA test	0	Pre COVID-19	evaluated	passed	5.8
592	29081695	Men	47	Spanish	2017	First term	Tourism	No CA test	0	Pre COVID-19	evaluated	passed	5.3
593	54413147	Women	24	Spanish	2017	First term	Tourism	No CA test	0	Pre COVID-19	no evaluated
594	20576564	Women	25	Spanish	2017	First term	Tourism	No CA test	0	Pre COVID-19	no evaluated
595	48921696	Women	33	Spanish	2017	First term	Tourism	No CA test	0	Pre COVID-19	evaluated	passed	5
596	2872895	Women	59	Spanish	2017	First term	Tourism	CA test	0	Pre COVID-19	evaluated	passed	6.9
597	29115791	Women	39	Spanish	2017	First term	Tourism	CA test	1	Pre COVID-19	evaluated	no passed	4.4
598	22038075	Men	25	Spanish	2017	First term	Tourism	No CA test	0	Pre COVID-19	no evaluated
599	71650647	Women	26	Spanish	2017	First term	Tourism	No CA test	0	Pre COVID-19	evaluated	no passed	4
600	75595235	Women	38	Spanish	2017	First term	Tourism	No CA test	0	Pre COVID-19	evaluated	passed	6.5
601	12768352	Men	31	Spanish	2017	First term	Tourism	No CA test	0	Pre COVID-19	evaluated	passed	5.5
602	47647146	Women	25	Spanish	2017	First term	Tourism	No CA test	0	Pre COVID-19	evaluated	passed	5.3
603	#VALUE!	Women		Foreign	2017	First term	Tourism	No CA test	0	Pre COVID-19	no evaluated
604	48982201	Women	28	Spanish	2017	First term	Tourism	CA test	2	Pre COVID-19	no evaluated
605	6320604	Women	44	Spanish	2017	First term	Tourism	No CA test	0	Pre COVID-19	evaluated	passed	6.5
606	#VALUE!	Women	37	Spanish	2017	First term	Tourism	No CA test	0	Pre COVID-19	no evaluated
607	40262744	Men	37	Spanish	2017	First term	Tourism	No CA test	0	Pre COVID-19	evaluated	passed	5.5
608	45064954	Men	39	Spanish	2017	First term	Tourism	CA test	1	Pre COVID-19	evaluated	passed	7.7
609	50684755	Men	49	Spanish	2017	First term	Tourism	No CA test	0	Pre COVID-19	no evaluated
610	77449455	Men	57	Spanish	2017	First term	Tourism	No CA test	2	Pre COVID-19	no evaluated
611	78834697	Men	38	Spanish	2017	First term	Tourism	No CA test	0	Pre COVID-19	no evaluated
612	31614179	Women	46	Spanish	2017	First term	Tourism	No CA test	0	Pre COVID-19	evaluated	passed	9.3
613	71490527	Women	32	Spanish	2017	First term	Tourism	No CA test	1	Pre COVID-19	no evaluated
614	43569261	Men	27	Spanish	2017	First term	Tourism	No CA test	0	Pre COVID-19	evaluated	passed	7.5
615	33907137	Women	27	Spanish	2017	First term	Tourism	No CA test	0	Pre COVID-19	no evaluated
616	72020582	Men	25	Spanish	2017	First term	Tourism	No CA test	0	Pre COVID-19	no evaluated
617	35349675	Women	43	Spanish	2017	First term	Tourism	No CA test	0	Pre COVID-19	no evaluated
618	16929948	Women	43	Spanish	2017	First term	Tourism	No CA test	0	Pre COVID-19	evaluated	passed	7.5
619	33698693	Women	37	Spanish	2017	First term	Tourism	No CA test	0	Pre COVID-19	evaluated	passed	7.5
620	52039607	Women	46	Spanish	2017	First term	Tourism	No CA test	0	Pre COVID-19	evaluated	passed	7
621	50570287	Women	37	Spanish	2017	First term	Tourism	No CA test	0	Pre COVID-19	no evaluated
622	5675520	Men	24	Spanish	2017	First term	Tourism	No CA test	6	Pre COVID-19	evaluated	passed	8.5
623	71782692	Men	37	Spanish	2017	First term	Tourism	CA test	0	Pre COVID-19	evaluated	passed	6.6
624	43500221	Men	30	Spanish	2017	First term	Tourism	No CA test	0	Pre COVID-19	no evaluated
625	43730071	Women	40	Spanish	2017	First term	Tourism	No CA test	0	Pre COVID-19	evaluated	passed	9
626	50900702	Men	32	Spanish	2017	First term	Tourism	No CA test	2	Pre COVID-19	evaluated	passed	7
627	53521642	Women	36	Spanish	2017	First term	Tourism	No CA test	0	Pre COVID-19	no evaluated
628	78991385	Women	28	Spanish	2017	First term	Tourism	No CA test	0	Pre COVID-19	evaluated	passed	7.3
629	46250929	Women	23	Spanish	2017	First term	Tourism	No CA test	0	Pre COVID-19	evaluated	no passed	3.5
630	34991007	Women	31	Spanish	2017	First term	Tourism	No CA test	2	Pre COVID-19	evaluated	passed	10
631	49463975	Women	26	Spanish	2017	First term	Tourism	CA test	0	Pre COVID-19	evaluated	passed	5.3
632	42429859	Men	54	Spanish	2017	First term	Tourism	No CA test	0	Pre COVID-19	evaluated	no passed	2.5
633	4258311	Women	32	Spanish	2017	First term	Tourism	No CA test	0	Pre COVID-19	evaluated	passed	6
634	21178116	Women	41	Spanish	2017	First term	Tourism	No CA test	2	Pre COVID-19	evaluated	passed	7.3
635	6042155	Women	34	Spanish	2017	First term	Tourism	CA test	0	Pre COVID-19	no evaluated
636	10117230	Men	50	Spanish	2017	First term	Tourism	CA test	0	Pre COVID-19	evaluated	no passed	4.3
637	9374331	Women	36	Spanish	2017	First term	Tourism	No CA test	0	Pre COVID-19	evaluated	passed	5.5
638	#VALUE!	Men	34	Spanish	2017	First term	Tourism	CA test	0	Pre COVID-19	no evaluated
639	79099673	Men	30	Spanish	2017	First term	Tourism	No CA test	0	Pre COVID-19	evaluated	passed	5
640	16415722	Women	38	Spanish	2017	First term	Tourism	No CA test	0	Pre COVID-19	evaluated	no passed	0
641	43410882	Men	48	Spanish	2017	First term	Tourism	No CA test	0	Pre COVID-19	evaluated	passed	6.3
642	71576917	Men	33	Spanish	2017	First term	Tourism	No CA test	0	Pre COVID-19	no evaluated
643	75083977	Women	29	Spanish	2017	First term	Tourism	No CA test	1	Pre COVID-19	no evaluated
644	73374324	Women	22	Spanish	2017	First term	Tourism	No CA test	0	Pre COVID-19	evaluated	no passed	3.8
645	26567681	Men	47	Spanish	2017	First term	Tourism	CA test	0	Pre COVID-19	evaluated	passed	5.5
646	72748702	Women	36	Spanish	2017	First term	Tourism	No CA test	1	Pre COVID-19	evaluated	passed	7
647	79238953	Women	40	Spanish	2017	First term	Tourism	No CA test	0	Pre COVID-19	no evaluated
648	#VALUE!	Women	44	Spanish	2017	First term	Tourism	No CA test	0	Pre COVID-19	no evaluated
649	51195918	Women	48	Spanish	2017	First term	Tourism	No CA test	1	Pre COVID-19	evaluated	passed	6.8
650	77085457	Women	29	Spanish	2017	First term	Tourism	CA test	0	Pre COVID-19	evaluated	passed	7.7
651	43395566	Men	51	Spanish	2017	First term	Tourism	CA test	0	Pre COVID-19	evaluated	passed	6.2
652	#VALUE!	Women	62	Foreign	2017	First term	Tourism	No CA test	0	Pre COVID-19	no evaluated
653	24308722	Women	23	Spanish	2017	First term	Tourism	No CA test	0	Pre COVID-19	no evaluated
654	#VALUE!	Women	28	Spanish	2017	First term	Tourism	CA test	0	Pre COVID-19	no evaluated
655	77219033	Women	40	Spanish	2017	First term	Tourism	CA test	0	Pre COVID-19	evaluated	passed	6.2
656	77082967	Men	34	Spanish	2017	First term	Tourism	No CA test	0	Pre COVID-19	no evaluated
657	11796407	Women	41	Spanish	2017	First term	Tourism	No CA test	1	Pre COVID-19	no evaluated
658	52266152	Men	49	Spanish	2017	First term	Tourism	No CA test	0	Pre COVID-19	no evaluated
659	47401568	Women	29	Spanish	2017	First term	Tourism	No CA test	0	Pre COVID-19	no evaluated
660	42576524	Women	25	Spanish	2017	First term	Tourism	No CA test	0	Pre COVID-19	evaluated	passed	6
661	51085612	Men	36	Spanish	2017	First term	Tourism	No CA test	0	Pre COVID-19	no evaluated
662	51199969	Women	45	Spanish	2017	First term	Tourism	No CA test	0	Pre COVID-19	evaluated	passed	6.5
663	44556490	Men	41	Spanish	2017	First term	Tourism	No CA test	9	Pre COVID-19	evaluated	passed	5.5
664	51344410	Women	25	Spanish	2017	First term	Tourism	CA test	2	Pre COVID-19	no evaluated
665	3065965	Women	34	Spanish	2017	First term	Tourism	No CA test	0	Pre COVID-19	no evaluated
666	#VALUE!	Women	27	Foreign	2017	First term	Tourism	No CA test	0	Pre COVID-19	evaluated	no passed	2.5
667	35310697	Women	51	Spanish	2017	First term	Tourism	No CA test	0	Pre COVID-19	evaluated	no passed	3.4
668	45122997	Women	35	Spanish	2017	First term	Tourism	No CA test	0	Pre COVID-19	evaluated	passed	5.5
669	9363202	Women	41	Spanish	2017	First term	Tourism	No CA test	0	Pre COVID-19	no evaluated
670	74876264	Women	24	Spanish	2017	First term	Tourism	No CA test	1	Pre COVID-19	evaluated	passed	5
671	49368293	Women	32	Spanish	2017	First term	Tourism	No CA test	3	Pre COVID-19	evaluated	passed	5.5
672	15836418	Women	27	Spanish	2017	First term	Tourism	No CA test	0	Pre COVID-19	evaluated	passed	7
673	76608444	Men	26	Spanish	2017	First term	Tourism	No CA test	0	Pre COVID-19	evaluated	no passed	2.5
674	48721676	Women	41	Spanish	2017	First term	Tourism	No CA test	0	Pre COVID-19	no evaluated
675	74545003	Men	49	Spanish	2017	First term	Tourism	No CA test	0	Pre COVID-19	no evaluated
676	5669651	Men	24	Spanish	2017	First term	Tourism	CA test	0	Pre COVID-19	evaluated	passed	7
677	76075938	Men	30	Spanish	2017	First term	Tourism	No CA test	0	Pre COVID-19	no evaluated
678	33847561	Men	42	Spanish	2017	First term	Tourism	CA test	0	Pre COVID-19	evaluated	passed	8.4
679	73560737	Men	26	Spanish	2017	First term	Tourism	No CA test	0	Pre COVID-19	evaluated	no passed	2.8
680	5553575	Women	52	Spanish	2017	First term	Tourism	No CA test	0	Pre COVID-19	no evaluated
681	29141602	Men	42	Spanish	2017	First term	Tourism	CA test	4	Pre COVID-19	evaluated	passed	7.2
682	#VALUE!	Men	40	Foreign	2017	First term	Tourism	No CA test	3	Pre COVID-19	no evaluated
683	#VALUE!	Women	21	Foreign	2017	First term	Tourism	No CA test	0	Pre COVID-19	evaluated	passed	6.5
684	#VALUE!	Women	35	Foreign	2017	First term	Tourism	No CA test	0	Pre COVID-19	evaluated	passed	6.5
685	72945602	Women	23	Spanish	2017	First term	Tourism	No CA test	0	Pre COVID-19	evaluated	passed	5
686	16967653	Men	30	Spanish	2017	First term	Tourism	No CA test	0	Pre COVID-19	evaluated	passed	6.3
687	9793271	Men	37	Spanish	2017	First term	Tourism	CA test	0	Pre COVID-19	evaluated	passed	6
688	44410429	Women	31	Spanish	2017	First term	Tourism	No CA test	3	Pre COVID-19	evaluated	passed	6.5
689	15767862	Women	27	Spanish	2017	First term	Tourism	No CA test	0	Pre COVID-19	no evaluated
690	#VALUE!	Women	32	Foreign	2017	First term	Tourism	No CA test	0	Pre COVID-19	evaluated	passed	5
691	#VALUE!	Women	32	Foreign	2017	First term	Tourism	No CA test	0	Pre COVID-19	no evaluated
692	25758308	Men	49	Spanish	2017	First term	Tourism	No CA test	0	Pre COVID-19	no evaluated
693	15760706	Women	28	Spanish	2017	First term	Tourism	No CA test	0	Pre COVID-19	evaluated	passed	5
694	29427056	Women	42	Spanish	2017	First term	Tourism	No CA test	0	Pre COVID-19	evaluated	no passed	4.3
695	54466112	Men	24	Spanish	2017	First term	Tourism	No CA test	0	Pre COVID-19	no evaluated
696	75098776	Women	21	Spanish	2017	First term	Tourism	No CA test	0	Pre COVID-19	evaluated	passed	6.3
697	44864839	Women	38	Spanish	2017	First term	Tourism	No CA test	0	Pre COVID-19	no evaluated
698	73048954	Men	34	Spanish	2017	First term	Tourism	CA test	0	Pre COVID-19	evaluated	passed	6.7
699	73245094	Women		Spanish	2017	First term	Tourism	No CA test	0	Pre COVID-19	no evaluated
700	45161289	Women	47	Spanish	2017	First term	Tourism	No CA test	0	Pre COVID-19	evaluated	no passed	3.9
701	46240605	Men	27	Spanish	2017	First term	Tourism	No CA test	0	Pre COVID-19	no evaluated
702	16906269	Men	49	Spanish	2017	First term	Tourism	No CA test	0	Pre COVID-19	no evaluated
703	23332533	Women	47	Spanish	2017	First term	Tourism	No CA test	0	Pre COVID-19	evaluated	passed	5.8
704	49348116	Women	33	Spanish	2017	First term	Tourism	No CA test	0	Pre COVID-19	no evaluated
705	71697690	Women	33	Spanish	2017	First term	Tourism	No CA test	0	Pre COVID-19	evaluated	passed	5.5
706	54417330	Women	27	Spanish	2017	First term	Tourism	No CA test	0	Pre COVID-19	no evaluated
707	32398716	Women	45	Spanish	2017	First term	Tourism	No CA test	0	Pre COVID-19	no evaluated
708	45127325	Women	31	Spanish	2017	First term	Tourism	CA test	1	Pre COVID-19	evaluated	no passed	3.1
709	70704297	Men	35	Spanish	2017	First term	Tourism	CA test	0	Pre COVID-19	no evaluated
710	46432472	Women	46	Spanish	2017	First term	Tourism	No CA test	1	Pre COVID-19	no evaluated
711	41927483	Women	28	Spanish	2017	First term	Tourism	No CA test	0	Pre COVID-19	evaluated	no passed	3.3
712	45078947	Men	28	Spanish	2017	First term	Tourism	No CA test	0	Pre COVID-19	no evaluated
713	71259236	Women	27	Spanish	2017	First term	Tourism	No CA test	0	Pre COVID-19	no evaluated
714	75916982	Women	29	Spanish	2017	First term	Tourism	CA test	1	Pre COVID-19	evaluated	passed	7
715	41926582	Men	25	Spanish	2017	First term	Tourism	No CA test	0	Pre COVID-19	evaluated	passed	5
716	45239269	Women	26	Spanish	2017	First term	Tourism	No CA test	0	Pre COVID-19	evaluated	passed	9
717	3068596	Men	24	Spanish	2017	First term	Tourism	No CA test	0	Pre COVID-19	evaluated	passed	6
718	47650698	Women	26	Spanish	2017	First term	Tourism	No CA test	0	Pre COVID-19	no evaluated
719	51777057	Women	39	Spanish	2017	First term	Tourism	No CA test	0	Pre COVID-19	evaluated	passed	8
720	20842331	Men	27	Spanish	2017	First term	Economics	No CA test	0	Pre COVID-19	evaluated	no passed	3.5
721	79382444	Women	28	Spanish	2017	First term	Economics	No CA test	0	Pre COVID-19	no evaluated
722	24611770	Men	45	Spanish	2017	First term	Economics	CA test	0	Pre COVID-19	evaluated	passed	5.1
723	46097259	Women	28	Spanish	2017	First term	Economics	No CA test	0	Pre COVID-19	no evaluated
724	42576794	Women	28	Spanish	2017	First term	Economics	CA test	0	Pre COVID-19	evaluated	no passed	2.3
725	71197181	Women	28	Spanish	2017	First term	Economics	CA test	0	Pre COVID-19	evaluated	no passed	1
726	2640102	Men	28	Spanish	2017	First term	Economics	No CA test	0	Pre COVID-19	no evaluated
727	33168823	Men	43	Spanish	2017	First term	Economics	No CA test	0	Pre COVID-19	evaluated	passed	6
728	1516086	Men	71	Spanish	2017	First term	Economics	No CA test	0	Pre COVID-19	no evaluated
729	12730106	Men	48	Spanish	2017	First term	Economics	No CA test	0	Pre COVID-19	no evaluated
730	4203839	Women	49	Spanish	2017	First term	Economics	CA test	0	Pre COVID-19	evaluated	no passed	1.5
731	11435173	Women	41	Spanish	2017	First term	Economics	No CA test	0	Pre COVID-19	no evaluated
732	73043437	Men	30	Spanish	2017	First term	Economics	No CA test	0	Pre COVID-19	no evaluated
733	46192208	Men	28	Spanish	2017	First term	Economics	No CA test	0	Pre COVID-19	evaluated	no passed	1
734	44652243	Women	42	Spanish	2017	First term	Economics	CA test	0	Pre COVID-19	no evaluated
735	45683841	Women	27	Spanish	2017	First term	Economics	CA test	1	Pre COVID-19	evaluated	passed	5
736	44604084	Women	44	Spanish	2017	First term	Economics	CA test	0	Pre COVID-19	no evaluated
737	45038005	Men	36	Spanish	2017	First term	Economics	No CA test	2	Pre COVID-19	evaluated	passed	10
738	#VALUE!	Men	45	Spanish	2017	First term	Economics	CA test	0	Pre COVID-19	evaluated	passed	9.4
739	2282748	Women	44	Spanish	2017	First term	Economics	No CA test	0	Pre COVID-19	no evaluated
740	32202479	Men	48	Spanish	2017	First term	Economics	CA test	5	Pre COVID-19	evaluated	passed	6.5
741	36516361	Men	25	Spanish	2017	First term	Economics	No CA test	0	Pre COVID-19	evaluated	no passed	2.5
742	47650088	Men	26	Spanish	2017	First term	Economics	CA test	0	Pre COVID-19	evaluated	passed	5.6
743	45082908	Women	30	Spanish	2017	First term	Economics	No CA test	0	Pre COVID-19	no evaluated
744	22946018	Men	26	Spanish	2017	First term	Economics	No CA test	0	Pre COVID-19	evaluated	no passed	2.3
745	75035815	Women	36	Spanish	2017	First term	Economics	No CA test	0	Pre COVID-19	no evaluated
746	51463907	Men	30	Spanish	2017	First term	Economics	No CA test	0	Pre COVID-19	no evaluated
747	72527445	Men	23	Spanish	2017	First term	Economics	CA test	0	Pre COVID-19	evaluated	no passed	2
748	45973803	Men	39	Spanish	2017	First term	Economics	CA test	3	Pre COVID-19	evaluated	passed	6.7
749	51081926	Men	43	Spanish	2017	First term	Economics	No CA test	0	Pre COVID-19	no evaluated
750	73356778	Women	28	Spanish	2017	First term	Economics	No CA test	0	Pre COVID-19	no evaluated
751	52543559	Men	52	Spanish	2017	First term	Economics	No CA test	0	Pre COVID-19	no evaluated
752	382891194	Women	32	Foreign	2017	First term	Economics	No CA test	0	Pre COVID-19	evaluated	no passed	4
753	8311646	Men	48	Spanish	2017	First term	Economics	No CA test	0	Pre COVID-19	evaluated	passed	7
754	20242764	Men	55	Spanish	2017	First term	Economics	CA test	0	Pre COVID-19	no evaluated
755	34324241	Women	55	Spanish	2017	First term	Economics	No CA test	0	Pre COVID-19	evaluated	passed	5
756	27103008	Men	25	Spanish	2017	First term	Economics	No CA test	0	Pre COVID-19	no evaluated
757	12191011	Men	39	Spanish	2017	First term	Economics	No CA test	0	Pre COVID-19	evaluated	no passed	1.5
758	80510539	Men	30	Spanish	2017	First term	Economics	No CA test	0	Pre COVID-19	no evaluated
759	47375811	Men	34	Spanish	2017	First term	Economics	No CA test	0	Pre COVID-19	no evaluated
760	18386610	Men	46	Spanish	2017	First term	Economics	No CA test	0	Pre COVID-19	no evaluated
761	53971251	Men	30	Spanish	2017	First term	Economics	No CA test	0	Pre COVID-19	evaluated	passed	6.5
762	49037582	Men	24	Spanish	2017	First term	Economics	No CA test	0	Pre COVID-19	evaluated	no passed	4
763	16967255	Women	29	Spanish	2017	First term	Economics	No CA test	0	Pre COVID-19	no evaluated
764	3427044	Men	60	Spanish	2017	First term	Economics	CA test	0	Pre COVID-19	evaluated	no passed	3.3
765	54070385	Men	29	Spanish	2017	First term	Economics	No CA test	0	Pre COVID-19	no evaluated
766	48866356	Women	30	Spanish	2017	First term	Economics	No CA test	0	Pre COVID-19	no evaluated
767	72127092	Men	27	Spanish	2017	First term	Economics	No CA test	0	Pre COVID-19	no evaluated
768	51234975	Men	34	Spanish	2017	First term	Economics	CA test	0	Pre COVID-19	evaluated	passed	7.1
769	29096209	Men	43	Spanish	2017	First term	Economics	No CA test	0	Pre COVID-19	no evaluated
770	43607420	Men	56	Spanish	2017	First term	Economics	No CA test	0	Pre COVID-19	no evaluated
771	2641943	Men	28	Spanish	2017	First term	Economics	No CA test	0	Pre COVID-19	no evaluated
772	2598317	Men	45	Spanish	2017	First term	Economics	CA test	0	Pre COVID-19	evaluated	passed	6.8
773	2683281	Women	34	Spanish	2017	First term	Economics	No CA test	0	Pre COVID-19	evaluated	passed	6.5
774	51240784	Men	34	Spanish	2017	First term	Economics	No CA test	0	Pre COVID-19	no evaluated
775	22905908	Men	52	Spanish	2017	First term	Economics	No CA test	0	Pre COVID-19	no evaluated
776	43430684	Men	42	Spanish	2017	First term	Economics	CA test	1	Pre COVID-19	evaluated	passed	9.1
777	44931926	Men	39	Spanish	2017	First term	Economics	CA test	2	Pre COVID-19	evaluated	no passed	3.3
778	24719352	Men	43	Spanish	2017	First term	Economics	No CA test	0	Pre COVID-19	evaluated	no passed	3.8
779	49392215	Women	31	Spanish	2017	First term	Economics	CA test	1	Pre COVID-19	no evaluated
780	54012996	Men	28	Spanish	2017	First term	Economics	No CA test	0	Pre COVID-19	evaluated	no passed	3.5
781	51108765	Men	29	Spanish	2017	First term	Economics	No CA test	0	Pre COVID-19	no evaluated
782	76775610	Men	24	Spanish	2017	First term	Economics	No CA test	0	Pre COVID-19	no evaluated
783	53387009	Men	35	Spanish	2017	First term	Economics	No CA test	0	Pre COVID-19	no evaluated
784	49356899	Men	32	Spanish	2017	First term	Economics	CA test	0	Pre COVID-19	evaluated	no passed	3.5
785	79694267	Men	23	Spanish	2017	First term	Economics	No CA test	0	Pre COVID-19	evaluated	passed	5
786	26018760	Men	47	Spanish	2017	First term	Economics	No CA test	0	Pre COVID-19	no evaluated
787	45851675	Men	37	Spanish	2017	First term	Economics	No CA test	0	Pre COVID-19	evaluated	passed	9.5
788	3070334	Men	29	Spanish	2017	First term	Economics	No CA test	0	Pre COVID-19	no evaluated
789	43899733	Men	29	Spanish	2017	First term	Economics	No CA test	0	Pre COVID-19	evaluated	no passed	2.5
790	47326389	Women	34	Spanish	2017	First term	Economics	No CA test	0	Pre COVID-19	no evaluated
791	29116561	Men	41	Spanish	2017	First term	Economics	No CA test	0	Pre COVID-19	no evaluated
792	18383667	Men	43	Spanish	2017	First term	Economics	No CA test	0	Pre COVID-19	no evaluated
793	1000821	Men	64	Spanish	2017	First term	Economics	No CA test	0	Pre COVID-19	no evaluated
794	43512005	Women	33	Spanish	2017	First term	Economics	No CA test	0	Pre COVID-19	no evaluated
795	31368696	Men	22	Spanish	2017	First term	Economics	No CA test	2	Pre COVID-19	no evaluated
796	47979586	Men	37	Spanish	2017	First term	Economics	No CA test	0	Pre COVID-19	no evaluated
797	70428472	Women	29	Spanish	2017	First term	Economics	No CA test	0	Pre COVID-19	no evaluated
798	47727402	Men	24	Spanish	2017	First term	Economics	CA test	4	Pre COVID-19	evaluated	no passed	3.5
799	51814631	Men	33	Spanish	2017	First term	Economics	No CA test	0	Pre COVID-19	no evaluated
800	3480384	Women	34	Spanish	2017	First term	Economics	No CA test	0	Pre COVID-19	no evaluated
801	72412263	Women	35	Spanish	2017	First term	Economics	No CA test	0	Pre COVID-19	evaluated	no passed	2.5
802	31351799	Men	28	Spanish	2017	First term	Economics	CA test	0	Pre COVID-19	no evaluated
803	73489984	Men	24	Spanish	2017	First term	Economics	No CA test	0	Pre COVID-19	evaluated	no passed	0.8
804	71247183	Men	31	Spanish	2017	First term	Economics	CA test	0	Pre COVID-19	evaluated	passed	6.6
805	16654437	Men	43	Spanish	2017	First term	Economics	No CA test	0	Pre COVID-19	evaluated	no passed	3.8
806	52355629	Men	25	Spanish	2017	First term	Economics	No CA test	0	Pre COVID-19	evaluated	no passed	2.5
807	29429236	Men	39	Spanish	2017	First term	Economics	No CA test	0	Pre COVID-19	evaluated	passed	5
808	51243259	Men	33	Spanish	2017	First term	Economics	No CA test	0	Pre COVID-19	evaluated	passed	6
809	3081228	Men	26	Spanish	2017	First term	Economics	No CA test	0	Pre COVID-19	no evaluated
810	51178873	Women	50	Spanish	2017	First term	Economics	No CA test	0	Pre COVID-19	evaluated	no passed	2.5
811	12186681	Men	42	Spanish	2017	First term	Economics	CA test	0	Pre COVID-19	evaluated	no passed	3
812	22951866	Men	25	Spanish	2017	First term	Economics	No CA test	0	Pre COVID-19	no evaluated
813	73948912	Men	27	Spanish	2017	First term	Economics	No CA test	0	Pre COVID-19	evaluated	no passed	2.8
814	73133072	Men	51	Spanish	2017	First term	Economics	CA test	2	Pre COVID-19	evaluated	passed	9.1
815	45169342	Men	39	Spanish	2017	First term	Economics	No CA test	0	Pre COVID-19	no evaluated
816	53112372	Women	42	Spanish	2017	First term	Economics	No CA test	0	Pre COVID-19	no evaluated
817	12184677	Women	41	Spanish	2017	First term	Economics	No CA test	0	Pre COVID-19	no evaluated
818	4285368	Women	27	Spanish	2017	First term	Economics	No CA test	0	Pre COVID-19	no evaluated
819	46594341	Men	35	Spanish	2017	First term	Economics	No CA test	1	Pre COVID-19	evaluated	passed	9
820	71997196	Men	37	Spanish	2017	First term	Economics	No CA test	0	Pre COVID-19	evaluated	no passed	0
821	44786779	Men	28	Spanish	2017	First term	Economics	No CA test	1	Pre COVID-19	evaluated	passed	5
822	#VALUE!	Women	33	Foreign	2017	First term	Economics	No CA test	0	Pre COVID-19	no evaluated
823	6632467	Women	23	Spanish	2017	First term	Economics	No CA test	0	Pre COVID-19	evaluated	no passed	3
824	72438481	Men	29	Spanish	2017	First term	Economics	No CA test	0	Pre COVID-19	evaluated	passed	9.8
825	51476945	Women	26	Spanish	2017	First term	Economics	No CA test	0	Pre COVID-19	no evaluated
826	23070004	Men	56	Spanish	2017	First term	Economics	No CA test	0	Pre COVID-19	evaluated	no passed	3.8
827	5641826	Men	24	Spanish	2017	First term	Economics	No CA test	0	Pre COVID-19	no evaluated
828	43808100	Men	29	Spanish	2017	First term	Economics	CA test	4	Pre COVID-19	evaluated	no passed	2.8
829	72501857	Women	25	Spanish	2017	First term	Economics	No CA test	0	Pre COVID-19	no evaluated
830	53953734	Men	27	Spanish	2017	First term	Economics	No CA test	0	Pre COVID-19	no evaluated
831	5782436	Men	43	Spanish	2017	First term	Economics	No CA test	0	Pre COVID-19	no evaluated
832	35234730	Men	30	Spanish	2017	First term	Economics	No CA test	0	Pre COVID-19	evaluated	passed	7
833	5197378	Men	42	Spanish	2017	First term	Economics	No CA test	0	Pre COVID-19	no evaluated
834	73106379	Men	30	Spanish	2017	First term	Economics	No CA test	0	Pre COVID-19	no evaluated
835	3233553	Men	48	Spanish	2017	First term	Economics	No CA test	0	Pre COVID-19	no evaluated
836	8157004	Men	62	Spanish	2017	First term	Economics	No CA test	0	Pre COVID-19	no evaluated
837	77942055	Men	38	Spanish	2017	First term	Economics	No CA test	0	Pre COVID-19	evaluated	passed	5
838	72253571	Men	26	Spanish	2017	First term	Economics	No CA test	0	Pre COVID-19	evaluated	no passed	3
839	51464720	Men	28	Spanish	2017	First term	Economics	No CA test	0	Pre COVID-19	no evaluated
840	3020610	Men	34	Spanish	2017	First term	Economics	No CA test	0	Pre COVID-19	no evaluated
841	42600265	Women	23	Spanish	2017	First term	Economics	No CA test	0	Pre COVID-19	no evaluated
842	16975987	Men	25	Spanish	2017	First term	Economics	No CA test	0	Pre COVID-19	no evaluated
843	79413832	Men	24	Spanish	2017	First term	Economics	CA test	0	Pre COVID-19	no evaluated
844	77277337	Men	29	Spanish	2017	First term	Economics	No CA test	0	Pre COVID-19	no evaluated
845	44808604	Men	36	Spanish	2017	First term	Economics	No CA test	0	Pre COVID-19	no evaluated
846	72530111	Men	27	Spanish	2017	First term	Economics	No CA test	0	Pre COVID-19	no evaluated
847	#VALUE!	Women	28	Spanish	2017	First term	Economics	No CA test	0	Pre COVID-19	evaluated	no passed	2.5
848	47442488	Men	25	Spanish	2017	First term	Economics	No CA test	0	Pre COVID-19	no evaluated
849	73139126	Men	34	Spanish	2017	First term	Economics	CA test	0	Pre COVID-19	evaluated	no passed	3.3
850	71246728	Men	23	Spanish	2017	First term	Economics	No CA test	0	Pre COVID-19	evaluated	passed	9
851	53237571	Men	27	Spanish	2017	First term	Economics	No CA test	0	Pre COVID-19	no evaluated
852	48824529	Women	33	Spanish	2017	First term	Economics	No CA test	0	Pre COVID-19	no evaluated
853	51234041	Women	30	Spanish	2017	First term	Economics	No CA test	0	Pre COVID-19	no evaluated
854	17850907	Men	22	Spanish	2017	First term	Economics	No CA test	0	Pre COVID-19	no evaluated
855	73246725	Women	27	Spanish	2017	First term	Economics	No CA test	0	Pre COVID-19	no evaluated
856	12272550	Men	48	Spanish	2017	First term	Economics	No CA test	0	Pre COVID-19	evaluated	no passed	3.8
857	51759183	Men	32	Spanish	2017	First term	Economics	CA test	0	Pre COVID-19	evaluated	passed	5
858	44995951	Men	30	Spanish	2017	First term	Economics	No CA test	0	Pre COVID-19	no evaluated
859	36507661	Men	34	Spanish	2017	First term	Economics	No CA test	0	Pre COVID-19	evaluated	no passed	2.5
860	53934801	Women	31	Spanish	2017	First term	Economics	No CA test	0	Pre COVID-19	no evaluated
861	72305668	Women	27	Spanish	2017	First term	Economics	No CA test	0	Pre COVID-19	evaluated	passed	5
862	3270258	Men	40	Spanish	2017	First term	Economics	No CA test	0	Pre COVID-19	no evaluated
863	72759365	Men	28	Spanish	2017	First term	Economics	No CA test	0	Pre COVID-19	evaluated	passed	9
864	50895842	Men	30	Spanish	2017	First term	Economics	No CA test	0	Pre COVID-19	no evaluated
865	75452952	Men	38	Spanish	2017	First term	Economics	No CA test	0	Pre COVID-19	no evaluated
866	54085952	Women	28	Spanish	2017	First term	Economics	No CA test	0	Pre COVID-19	no evaluated
867	78161784	Women	33	Spanish	2017	First term	Economics	No CA test	0	Pre COVID-19	no evaluated
868	9401262	Men	29	Spanish	2017	First term	Economics	No CA test	0	Pre COVID-19	no evaluated
869	78890070	Men	26	Spanish	2017	First term	Economics	CA test	0	Pre COVID-19	no evaluated
870	#VALUE!	Men	28	Foreign	2017	First term	Economics	No CA test	1	Pre COVID-19	evaluated	passed	5
871	76251619	Men	32	Spanish	2017	First term	Economics	No CA test	0	Pre COVID-19	no evaluated
872	5663688	Women	30	Spanish	2017	First term	Economics	No CA test	0	Pre COVID-19	evaluated	passed	5
873	8325781	Men	44	Spanish	2017	First term	Economics	No CA test	0	Pre COVID-19	no evaluated
874	71645960	Women	29	Spanish	2017	First term	Economics	No CA test	0	Pre COVID-19	no evaluated
875	43394091	Men	50	Spanish	2017	First term	Economics	CA test	3	Pre COVID-19	evaluated	passed	5.1
876	43521025	Women	33	Spanish	2017	First term	Economics	No CA test	0	Pre COVID-19	evaluated	passed	5.3
877	50687400	Men	23	Spanish	2017	First term	Economics	No CA test	0	Pre COVID-19	no evaluated
878	51487349	Women	24	Spanish	2017	First term	Economics	No CA test	0	Pre COVID-19	evaluated	no passed	3.3
879	#VALUE!	Men	23	Spanish	2017	First term	Economics	No CA test	0	Pre COVID-19	evaluated	no passed	2.3
880	48964268	Men	27	Spanish	2017	First term	Economics	No CA test	0	Pre COVID-19	evaluated	passed	9.5
881	73470043	Men	25	Spanish	2017	First term	Economics	No CA test	0	Pre COVID-19	no evaluated
882	48686017	Men	32	Spanish	2017	First term	Economics	No CA test	0	Pre COVID-19	evaluated	passed	6.8
883	73165229	Women	29	Spanish	2017	First term	Economics	No CA test	0	Pre COVID-19	evaluated	no passed	4
884	16971707	Men	27	Spanish	2017	First term	Economics	No CA test	0	Pre COVID-19	evaluated	passed	8.5
885	49002183	Men	26	Spanish	2017	First term	Economics	CA test	0	Pre COVID-19	evaluated	passed	7.4
886	77357341	Men	28	Spanish	2017	First term	Economics	No CA test	0	Pre COVID-19	no evaluated
887	43515608	Men	30	Spanish	2017	First term	Economics	No CA test	0	Pre COVID-19	no evaluated
888	31038429	Men	37	Spanish	2017	First term	Economics	No CA test	0	Pre COVID-19	no evaluated
889	33883856	Women	39	Spanish	2017	First term	Economics	No CA test	0	Pre COVID-19	evaluated	passed	5.8
890	48900495	Men	31	Spanish	2017	First term	Economics	No CA test	0	Pre COVID-19	no evaluated
891	48285948	Men	24	Spanish	2017	First term	Economics	No CA test	0	Pre COVID-19	evaluated	passed	6.5
892	33638955	Women	39	Spanish	2017	First term	Economics	No CA test	0	Pre COVID-19	no evaluated
893	30939333	Men	55	Spanish	2017	First term	Economics	No CA test	0	Pre COVID-19	no evaluated
894	47352197	Men	24	Spanish	2017	First term	Economics	No CA test	0	Pre COVID-19	no evaluated
895	12262601	Men	48	Spanish	2017	First term	Economics	No CA test	0	Pre COVID-19	no evaluated
896	72013532	Men	29	Spanish	2017	First term	Economics	No CA test	0	Pre COVID-19	no evaluated
897	33682217	Women	46	Spanish	2017	First term	Economics	No CA test	0	Pre COVID-19	no evaluated
898	43525932	Men	32	Spanish	2017	First term	Economics	No CA test	0	Pre COVID-19	no evaluated
899	71790210	Men	32	Spanish	2017	First term	Economics	No CA test	0	Pre COVID-19	evaluated	passed	5
900	29849200	Men	27	Spanish	2017	First term	Economics	No CA test	0	Pre COVID-19	no evaluated
901	11795903	Men	35	Spanish	2017	First term	Economics	CA test	0	Pre COVID-19	evaluated	passed	5.8
902	11794328	Men	39	Spanish	2017	First term	Economics	CA test	2	Pre COVID-19	evaluated	passed	9
903	78063012	Men	34	Spanish	2017	First term	Economics	No CA test	0	Pre COVID-19	no evaluated
904	6630311	Men	26	Spanish	2017	First term	Economics	No CA test	0	Pre COVID-19	evaluated	passed	6.3
905	49021417	Women	27	Spanish	2017	First term	Economics	No CA test	0	Pre COVID-19	evaluated	no passed	4
906	1419389	Men	47	Foreign	2017	First term	Economics	No CA test	0	Pre COVID-19	no evaluated
907	29096609	Men	45	Spanish	2017	First term	Economics	No CA test	0	Pre COVID-19	no evaluated
908	18804281	Men	29	Spanish	2017	First term	Economics	CA test	0	Pre COVID-19	evaluated	passed	5.2
909	5794183	Women	26	Spanish	2017	First term	Economics	No CA test	0	Pre COVID-19	no evaluated
910	#VALUE!	Men	27	Foreign	2017	First term	Economics	CA test	2	Pre COVID-19	evaluated	no passed	3.8
911	79097229	Men	26	Spanish	2017	First term	Economics	No CA test	0	Pre COVID-19	evaluated	passed	5
912	5198346	Men	41	Spanish	2017	First term	Economics	No CA test	0	Pre COVID-19	no evaluated
913	50444714	Men	45	Spanish	2017	First term	Economics	CA test	0	Pre COVID-19	evaluated	no passed	3.8
914	71287098	Men	38	Spanish	2017	First term	Economics	No CA test	0	Pre COVID-19	no evaluated
915	73319520	Men	39	Spanish	2017	First term	Economics	No CA test	0	Pre COVID-19	no evaluated
916	29304243	Men	43	Spanish	2017	First term	Economics	No CA test	0	Pre COVID-19	no evaluated
917	48934840	Men	27	Spanish	2017	First term	Economics	No CA test	0	Pre COVID-19	no evaluated
918	36499293	Men	46	Spanish	2017	First term	Economics	No CA test	0	Pre COVID-19	no evaluated
919	71880235	Men	24	Spanish	2017	First term	Economics	No CA test	0	Pre COVID-19	evaluated	passed	5
920	49168566	Men	39	Spanish	2017	First term	Economics	CA test	0	Pre COVID-19	evaluated	passed	6.8
921	35195347	Men	45	Spanish	2017	First term	Economics	No CA test	0	Pre COVID-19	evaluated	passed	7.5
922	53851479	Men	31	Spanish	2017	First term	Economics	No CA test	0	Pre COVID-19	evaluated	passed	5.8
923	3495189	Men	27	Spanish	2017	First term	Economics	No CA test	0	Pre COVID-19	no evaluated
924	13522306	Men	34	Spanish	2017	First term	Economics	No CA test	0	Pre COVID-19	evaluated	passed	8
925	53915679	Women	32	Spanish	2017	First term	Economics	No CA test	0	Pre COVID-19	no evaluated
926	33676638	Women	46	Spanish	2017	First term	Economics	No CA test	2	Pre COVID-19	evaluated	no passed	1.5
927	6623574	Women	29	Spanish	2017	First term	Economics	No CA test	0	Pre COVID-19	no evaluated
928	33915486	Men	34	Spanish	2017	First term	Economics	No CA test	0	Pre COVID-19	no evaluated
929	5687910	Men	27	Spanish	2017	First term	Economics	No CA test	0	Pre COVID-19	no evaluated
930	32054330	Men	33	Spanish	2017	First term	Economics	CA test	0	Pre COVID-19	no evaluated
931	2649688	Men	25	Spanish	2017	First term	Economics	No CA test	0	Pre COVID-19	no evaluated
932	9801962	Men	25	Spanish	2017	First term	Economics	No CA test	0	Pre COVID-19	no evaluated
933	34349929	Men	39	Spanish	2017	First term	Economics	CA test	3	Pre COVID-19	evaluated	passed	6.8
934	51253536	Women	28	Spanish	2017	First term	Economics	CA test	0	Pre COVID-19	evaluated	passed	6.7
935	7570870	Men	52	Spanish	2017	First term	Economics	No CA test	0	Pre COVID-19	no evaluated
936	#VALUE!	Men	39	Foreign	2017	First term	Economics	No CA test	0	Pre COVID-19	no evaluated
937	73184815	Men	26	Spanish	2017	First term	Economics	No CA test	0	Pre COVID-19	no evaluated
938	4263391	Men	32	Spanish	2017	First term	Economics	No CA test	0	Pre COVID-19	no evaluated
939	51763091	Men	44	Spanish	2017	First term	Economics	CA test	0	Pre COVID-19	evaluated	passed	6.7
940	79425604	Women	24	Spanish	2017	First term	Economics	No CA test	0	Pre COVID-19	no evaluated
941	51821296	Men	30	Spanish	2017	First term	Economics	No CA test	0	Pre COVID-19	evaluated	no passed	3.8
942	74349525	Men	35	Spanish	2017	First term	Economics	CA test	0	Pre COVID-19	evaluated	no passed	3.3
943	20412048	Men	24	Spanish	2017	First term	Economics	No CA test	2	Pre COVID-19	evaluated	no passed	2
944	46097974	Women	31	Spanish	2017	First term	Economics	No CA test	0	Pre COVID-19	evaluated	passed	5.5
945	51468222	Men	27	Spanish	2017	First term	Economics	No CA test	0	Pre COVID-19	evaluated	no passed	2.8
946	36430153	Men	50	Spanish	2017	First term	Economics	No CA test	0	Pre COVID-19	no evaluated
947	34402637	Men	45	Spanish	2017	First term	Economics	No CA test	0	Pre COVID-19	evaluated	no passed	0
948	48647677	Men	27	Spanish	2017	First term	Economics	No CA test	0	Pre COVID-19	evaluated	no passed	2.5
949	768107	Men	51	Spanish	2017	First term	Economics	CA test	0	Pre COVID-19	evaluated	no passed	3.5
950	46091022	Men	34	Spanish	2017	First term	Economics	No CA test	0	Pre COVID-19	no evaluated
951	76081095	Men	28	Spanish	2017	First term	Economics	CA test	0	Pre COVID-19	evaluated	passed	6.7
952	1430931	Women	32	Foreign	2017	First term	Economics	No CA test	0	Pre COVID-19	evaluated	no passed	2
953	#VALUE!	Men	33	Foreign	2017	First term	Economics	No CA test	0	Pre COVID-19	no evaluated
954	9564660	Women	22	Spanish	2017	First term	Economics	CA test	0	Pre COVID-19	evaluated	passed	5.7
955	51448555	Men	29	Spanish	2017	First term	Economics	CA test	0	Pre COVID-19	evaluated	passed	5.1
956	51095091	Men	36	Spanish	2017	First term	Economics	No CA test	0	Pre COVID-19	no evaluated
957	#VALUE!	Women	22	Foreign	2017	First term	Economics	No CA test	0	Pre COVID-19	no evaluated
958	51182742	Women	52	Spanish	2017	First term	Economics	CA test	0	Pre COVID-19	evaluated	passed	6.8
959	53548850	Men	24	Spanish	2017	First term	Economics	CA test	3	Pre COVID-19	evaluated	passed	5.8
960	29124274	Men	38	Spanish	2017	First term	Economics	CA test	1	Pre COVID-19	evaluated	no passed	3.5
961	1405767	Men	49	Spanish	2017	First term	Economics	No CA test	0	Pre COVID-19	no evaluated
962	14008875	Men	25	Foreign	2017	First term	Economics	No CA test	0	Pre COVID-19	evaluated	passed	5
963	50684480	Men	21	Spanish	2017	First term	Economics	CA test	0	Pre COVID-19	evaluated	passed	5.5
964	70426824	Men	26	Spanish	2017	First term	Economics	CA test	2	Pre COVID-19	evaluated	passed	7.9
965	4890726	Men	64	Spanish	2017	First term	Economics	No CA test	0	Pre COVID-19	no evaluated
966	76098684	Men	37	Spanish	2017	First term	Economics	No CA test	0	Pre COVID-19	evaluated	no passed	3
967	33128479	Men	50	Spanish	2017	First term	Economics	CA test	2	Pre COVID-19	evaluated	passed	7.6
968	51111786	Men	41	Spanish	2017	First term	Economics	No CA test	0	Pre COVID-19	no evaluated
969	5775118	Men	43	Spanish	2017	First term	Economics	No CA test	0	Pre COVID-19	no evaluated
970	54435374	Men	24	Spanish	2017	First term	Economics	CA test	0	Pre COVID-19	evaluated	no passed	2
971	72022161	Men	24	Spanish	2017	First term	Economics	No CA test	5	Pre COVID-19	evaluated	passed	5.3
972	76997748	Men	24	Spanish	2017	First term	Economics	No CA test	0	Pre COVID-19	no evaluated
973	42771601	Women	24	Spanish	2017	First term	Economics	No CA test	0	Pre COVID-19	evaluated	no passed	3
974	30609299	Men	29	Spanish	2017	First term	Economics	No CA test	0	Pre COVID-19	evaluated	no passed	4
975	33766994	Men	42	Spanish	2017	First term	Economics	No CA test	0	Pre COVID-19	evaluated	no passed	2.5
976	#VALUE!	Men	33	Foreign	2017	First term	Economics	CA test	0	Pre COVID-19	evaluated	passed	8.5
977	53152064	Men	44	Spanish	2017	First term	Economics	CA test	0	Pre COVID-19	no evaluated
978	45265049	Men	41	Spanish	2017	First term	Economics	No CA test	0	Pre COVID-19	no evaluated
979	72404622	Men	36	Spanish	2017	First term	Economics	No CA test	0	Pre COVID-19	evaluated	no passed	2
980	16618640	Women	52	Spanish	2017	First term	Economics	CA test	0	Pre COVID-19	no evaluated
981	33744577	Men	49	Spanish	2017	First term	Economics	No CA test	0	Pre COVID-19	evaluated	no passed	3.3
982	75007256	Men	39	Spanish	2017	First term	Economics	CA test	0	Pre COVID-19	evaluated	no passed	0
983	49288568	Men	35	Spanish	2017	First term	Economics	No CA test	0	Pre COVID-19	no evaluated
984	76234110	Men	38	Spanish	2017	First term	Economics	No CA test	1	Pre COVID-19	evaluated	no passed	3
985	76616370	Men	33	Spanish	2017	First term	Economics	CA test	2	Pre COVID-19	evaluated	passed	5
986	2895772	Men	42	Spanish	2017	First term	Economics	CA test	0	Pre COVID-19	evaluated	passed	5.3
987	47634752	Men	27	Spanish	2017	First term	Economics	No CA test	0	Pre COVID-19	evaluated	passed	8.3
988	70612879	Women	28	Spanish	2017	First term	Economics	No CA test	0	Pre COVID-19	evaluated	no passed	3.3
989	33042018	Men	36	Spanish	2017	First term	Economics	CA test	0	Pre COVID-19	no evaluated
990	29076430	Men	49	Spanish	2017	First term	Economics	No CA test	0	Pre COVID-19	evaluated	passed	5.5
991	3555781	Women	24	Spanish	2017	First term	Economics	No CA test	0	Pre COVID-19	evaluated	no passed	3
992	11178157	Women	57	Spanish	2017	First term	Economics	No CA test	0	Pre COVID-19	no evaluated
993	54395730	Men	41	Spanish	2017	First term	Economics	CA test	0	Pre COVID-19	evaluated	passed	9.1
994	72028493	Men	25	Spanish	2017	First term	Economics	No CA test	0	Pre COVID-19	no evaluated
995	50516421	Men	51	Spanish	2017	First term	Economics	No CA test	2	Pre COVID-19	evaluated	passed	6
996	51332663	Men	37	Spanish	2017	First term	Economics	No CA test	0	Pre COVID-19	no evaluated
997	52721011	Men	45	Spanish	2017	First term	Economics	No CA test	0	Pre COVID-19	no evaluated
998	9802103	Women	25	Spanish	2017	First term	Economics	No CA test	0	Pre COVID-19	no evaluated
999	50685907	Men	24	Spanish	2017	First term	Economics	No CA test	0	Pre COVID-19	evaluated	no passed	1
1000	72036160	Men		Spanish	2017	First term	Economics	No CA test	0	Pre COVID-19	evaluated	passed	5
1001	75464383	Men	30	Spanish	2017	First term	Economics	No CA test	0	Pre COVID-19	no evaluated
1002	48827065	Women	27	Spanish	2017	First term	Economics	No CA test	0	Pre COVID-19	no evaluated
1003	53764502	Women	36	Spanish	2017	First term	Economics	No CA test	0	Pre COVID-19	evaluated	no passed	2
1004	43524293	Men	27	Spanish	2017	First term	Economics	No CA test	0	Pre COVID-19	evaluated	no passed	2.3
1005	43467076	Men	38	Spanish	2017	First term	Economics	No CA test	0	Pre COVID-19	no evaluated
1006	48223625	Women	29	Spanish	2017	First term	Economics	No CA test	0	Pre COVID-19	evaluated	passed	6.3
1007	45632772	Women	47	Spanish	2017	First term	Economics	No CA test	0	Pre COVID-19	evaluated	no passed	3.8
1008	53119647	Men	39	Spanish	2017	First term	Economics	CA test	0	Pre COVID-19	evaluated	passed	5.7
1009	4963526	Men	35	Spanish	2017	First term	Economics	No CA test	0	Pre COVID-19	no evaluated
1010	47228381	Women	29	Spanish	2017	First term	Economics	No CA test	0	Pre COVID-19	no evaluated
1011	72022238	Men	25	Spanish	2017	First term	Economics	No CA test	0	Pre COVID-19	no evaluated
1012	11218749	Men	45	Spanish	2017	First term	Economics	No CA test	0	Pre COVID-19	no evaluated
1013	71873505	Women	23	Spanish	2017	First term	Economics	No CA test	0	Pre COVID-19	no evaluated
1014	42532342	Women	42	Spanish	2017	First term	Economics	CA test	0	Pre COVID-19	evaluated	passed	5.8
1015	32381060	Women	55	Spanish	2017	First term	Economics	No CA test	0	Pre COVID-19	no evaluated
1016	16142631	Men	63	Spanish	2017	First term	Economics	CA test	0	Pre COVID-19	evaluated	passed	9.1
1017	72297180	Women	31	Spanish	2017	First term	Economics	No CA test	0	Pre COVID-19	no evaluated
1018	25732407	Men	54	Spanish	2017	First term	Economics	CA test	0	Pre COVID-19	evaluated	passed	8.3
1019	76060694	Men	35	Spanish	2017	First term	Economics	No CA test	1	Pre COVID-19	evaluated	no passed	3.5
1020	75578523	Men	49	Spanish	2017	First term	Economics	No CA test	0	Pre COVID-19	no evaluated
1021	29416809	Men	46	Spanish	2017	First term	Economics	CA test	0	Pre COVID-19	no evaluated
1022	71252297	Women	26	Spanish	2017	First term	Economics	No CA test	0	Pre COVID-19	evaluated	no passed	2.8
1023	43537126	Men	24	Spanish	2017	First term	Economics	No CA test	0	Pre COVID-19	no evaluated
1024	4284140	Women	26	Spanish	2017	First term	Economics	No CA test	0	Pre COVID-19	no evaluated
1025	36527578	Men	31	Spanish	2017	First term	Economics	CA test	0	Pre COVID-19	no evaluated
1026	3827188	Women	28	Spanish	2017	First term	Economics	No CA test	0	Pre COVID-19	evaluated	no passed	3.5
1027	3455640	Men	48	Spanish	2017	First term	Economics	No CA test	0	Pre COVID-19	no evaluated
1028	50174593	Women	23	Spanish	2017	First term	Economics	No CA test	0	Pre COVID-19	no evaluated
1029	46241633	Men	25	Spanish	2017	First term	Economics	No CA test	0	Pre COVID-19	no evaluated
1030	73481267	Men	22	Spanish	2017	First term	Economics	No CA test	0	Pre COVID-19	evaluated	passed	5
1031	77526248	Men	25	Spanish	2017	First term	Economics	No CA test	0	Pre COVID-19	evaluated	passed	6.8
1032	51816698	Men	31	Spanish	2017	First term	Economics	No CA test	0	Pre COVID-19	no evaluated
1033	79112074	Men	27	Spanish	2017	First term	Economics	No CA test	0	Pre COVID-19	evaluated	passed	5.3
1034	40723142	Men	29	Spanish	2017	First term	Economics	No CA test	0	Pre COVID-19	no evaluated
1035	51481799	Men	23	Spanish	2017	First term	Economics	No CA test	0	Pre COVID-19	no evaluated
1036	51338475	Men	35	Spanish	2017	First term	Economics	No CA test	0	Pre COVID-19	no evaluated
1037	44190992	Women	25	Spanish	2017	First term	Economics	No CA test	0	Pre COVID-19	no evaluated
1038	73843873	Women	26	Spanish	2017	First term	Economics	No CA test	0	Pre COVID-19	no evaluated
1039	45192341	Men	35	Spanish	2017	First term	Economics	No CA test	0	Pre COVID-19	evaluated	passed	7.5
1040	42564980	Men	33	Spanish	2017	First term	Economics	No CA test	0	Pre COVID-19	evaluated	no passed	4.5
1041	#VALUE!	Men	43	Spanish	2017	First term	Economics	No CA test	0	Pre COVID-19	no evaluated
1042	73561843	Women	27	Spanish	2017	First term	Economics	No CA test	0	Pre COVID-19	evaluated	passed	8
1043	72498264	Men	30	Spanish	2017	First term	Economics	No CA test	0	Pre COVID-19	evaluated	no passed	2.8
1044	52459811	Men	43	Spanish	2017	First term	Economics	CA test	0	Pre COVID-19	evaluated	passed	5.1
1045	71374591	Women	27	Spanish	2017	First term	Economics	CA test	0	Pre COVID-19	evaluated	no passed	0
1046	75488936	Men	34	Spanish	2017	First term	Economics	No CA test	0	Pre COVID-19	no evaluated
1047	76385713	Women	31	Spanish	2017	First term	Economics	No CA test	0	Pre COVID-19	evaluated	no passed	3.3
1048	33915806	Men	35	Spanish	2017	First term	Economics	No CA test	0	Pre COVID-19	evaluated	passed	7
1049	77294727	Women	38	Spanish	2017	First term	Economics	No CA test	0	Pre COVID-19	evaluated	no passed	0.5
1050	35243052	Men	46	Spanish	2017	First term	Economics	No CA test	0	Pre COVID-19	evaluated	no passed	3.5
1051	71879072	Men	27	Spanish	2017	First term	Economics	No CA test	0	Pre COVID-19	evaluated	no passed	3.5
1052	48855714	Women	36	Spanish	2017	First term	Economics	No CA test	0	Pre COVID-19	no evaluated
1053	50906520	Men	27	Spanish	2017	First term	Economics	No CA test	0	Pre COVID-19	no evaluated
1054	47726474	Men	30	Spanish	2017	First term	Economics	CA test	0	Pre COVID-19	evaluated	passed	5.8
1055	46765587	Women	31	Spanish	2017	First term	Economics	No CA test	0	Pre COVID-19	no evaluated
1056	43773099	Men	47	Spanish	2017	First term	Economics	CA test	0	Pre COVID-19	no evaluated
1057	5660248	Men	25	Spanish	2017	First term	Economics	No CA test	0	Pre COVID-19	no evaluated
1058	3065623	Men	27	Spanish	2017	First term	Economics	No CA test	0	Pre COVID-19	evaluated	no passed	3.5
1059	14137452	Men	47	Spanish	2017	First term	Economics	CA test	0	Pre COVID-19	evaluated	passed	5.1
1060	47657671	Women	29	Spanish	2017	First term	Economics	No CA test	0	Pre COVID-19	no evaluated
1061	71244034	Men	30	Spanish	2017	First term	Economics	CA test	0	Pre COVID-19	evaluated	passed	7.2
1062	48861970	Men	34	Spanish	2017	First term	Economics	CA test	0	Pre COVID-19	evaluated	passed	9
1063	#VALUE!	Women	32	Foreign	2017	First term	Economics	CA test	0	Pre COVID-19	no evaluated
1064	48916441	Men	31	Spanish	2017	First term	Economics	No CA test	0	Pre COVID-19	no evaluated
1065	2863212	Men	59	Spanish	2017	Second term	Business Admin.	No CA test	0	Pre COVID-19	no evaluated
1066	35641005	Men	54	Spanish	2017	Second term	Business Admin.	No CA test	0	Pre COVID-19	no evaluated
1067	71697342	Women	29	Spanish	2017	Second term	Business Admin.	No CA test	0	Pre COVID-19	no evaluated
1068	77697244	Women	33	Spanish	2017	Second term	Business Admin.	No CA test	0	Pre COVID-19	no evaluated
1069	52670404	Men	35	Spanish	2017	Second term	Business Admin.	No CA test	0	Pre COVID-19	no evaluated
1070	45424854	Men	52	Spanish	2017	Second term	Business Admin.	No CA test	0	Pre COVID-19	no evaluated
1071	#VALUE!	Women	23	Foreign	2017	Second term	Business Admin.	No CA test	0	Pre COVID-19	no evaluated
1072	16194441	Men	57	Spanish	2017	Second term	Business Admin.	No CA test	2	Pre COVID-19	no evaluated
1073	13510619	Men	43	Spanish	2017	Second term	Business Admin.	No CA test	0	Pre COVID-19	no evaluated
1074	47247399	Men	37	Spanish	2017	Second term	Business Admin.	No CA test	0	Pre COVID-19	no evaluated
1075	4579362	Women	26	Spanish	2017	Second term	Business Admin.	No CA test	0	Pre COVID-19	no evaluated
1076	48081259	Women	32	Spanish	2017	Second term	Business Admin.	No CA test	0	Pre COVID-19	no evaluated
1077	71366001	Men	31	Spanish	2017	Second term	Business Admin.	No CA test	0	Pre COVID-19	no evaluated
1078	73343625	Women	30	Spanish	2017	Second term	Business Admin.	CA test	0	Pre COVID-19	evaluated	no passed	2.6
1079	51259901	Women	28	Spanish	2017	Second term	Business Admin.	No CA test	0	Pre COVID-19	no evaluated
1080	27836261	Women	47	Spanish	2017	Second term	Business Admin.	No CA test	0	Pre COVID-19	no evaluated
1081	48868324	Men	26	Spanish	2017	Second term	Business Admin.	No CA test	0	Pre COVID-19	evaluated	no passed	0.5
1082	54069136	Women	28	Spanish	2017	Second term	Business Admin.	No CA test	0	Pre COVID-19	no evaluated
1083	6275785	Men	39	Spanish	2017	Second term	Business Admin.	No CA test	0	Pre COVID-19	no evaluated
1084	51102936	Men	34	Spanish	2017	Second term	Business Admin.	No CA test	0	Pre COVID-19	evaluated	no passed	3.3
1085	25742426	Men	53	Spanish	2017	Second term	Business Admin.	CA test	3	Pre COVID-19	no evaluated
1086	45239585	Women	24	Spanish	2017	Second term	Business Admin.	No CA test	0	Pre COVID-19	no evaluated
1087	71795084	Women	32	Spanish	2017	Second term	Business Admin.	No CA test	11	Pre COVID-19	evaluated	passed	9.3
1088	71158184	Men	38	Spanish	2017	Second term	Business Admin.	No CA test	0	Pre COVID-19	evaluated	no passed	0.5
1089	7883209	Women	50	Spanish	2017	Second term	Business Admin.	No CA test	1	Pre COVID-19	evaluated	passed	6
1090	18122292	Men	26	Spanish	2017	Second term	Business Admin.	No CA test	0	Pre COVID-19	no evaluated
1091	21487962	Men	22	Spanish	2017	Second term	Business Admin.	No CA test	0	Pre COVID-19	no evaluated
1092	25545904	Men	35	Spanish	2017	Second term	Business Admin.	No CA test	0	Pre COVID-19	no evaluated
1093	4203839	Women	49	Spanish	2017	Second term	Business Admin.	No CA test	0	Pre COVID-19	no evaluated
1094	16989183	Women	23	Spanish	2017	Second term	Business Admin.	No CA test	0	Pre COVID-19	no evaluated
1095	53763971	Men	34	Spanish	2017	Second term	Business Admin.	CA test	2	Pre COVID-19	evaluated	passed	6.8
1096	43628679	Women	49	Spanish	2017	Second term	Business Admin.	CA test	2	Pre COVID-19	no evaluated
1097	72008980	Men	29	Spanish	2017	Second term	Business Admin.	No CA test	0	Pre COVID-19	no evaluated
1098	53236538	Men	36	Spanish	2017	Second term	Business Admin.	No CA test	0	Pre COVID-19	evaluated	passed	8.5
1099	76607801	Men	38	Spanish	2017	Second term	Business Admin.	No CA test	0	Pre COVID-19	no evaluated
1100	25429827	Men	53	Spanish	2017	Second term	Business Admin.	No CA test	0	Pre COVID-19	evaluated	no passed	4
1101	44763249	Men	26	Spanish	2017	Second term	Business Admin.	CA test	0	Pre COVID-19	no evaluated
1102	#VALUE!	Women	34	Foreign	2017	Second term	Business Admin.	CA test	3	Pre COVID-19	evaluated	no passed	0.8
1103	6963968	Women	36	Spanish	2017	Second term	Business Admin.	No CA test	0	Pre COVID-19	no evaluated
1104	3816113	Women	44	Spanish	2017	Second term	Business Admin.	CA test	2	Pre COVID-19	evaluated	passed	5.1
1105	6052962	Women	30	Spanish	2017	Second term	Business Admin.	No CA test	0	Pre COVID-19	no evaluated
1106	33734323	Women	47	Spanish	2017	Second term	Business Admin.	No CA test	0	Pre COVID-19	no evaluated
1107	73102936	Women	32	Spanish	2017	Second term	Business Admin.	No CA test	0	Pre COVID-19	no evaluated
1108	53626346	Women	38	Spanish	2017	Second term	Business Admin.	No CA test	0	Pre COVID-19	no evaluated
1109	5644163	Women	31	Spanish	2017	Second term	Business Admin.	No CA test	0	Pre COVID-19	no evaluated
1110	3027549	Women	30	Spanish	2017	Second term	Business Admin.	No CA test	0	Pre COVID-19	no evaluated
1111	21830143	Men	49	Spanish	2017	Second term	Business Admin.	No CA test	0	Pre COVID-19	evaluated	no passed	1.5
1112	15738228	Women	48	Spanish	2017	Second term	Business Admin.	No CA test	0	Pre COVID-19	no evaluated
1113	77059201	Men	52	Spanish	2017	Second term	Business Admin.	No CA test	0	Pre COVID-19	no evaluated
1114	76066600	Men	31	Spanish	2017	Second term	Business Admin.	No CA test	0	Pre COVID-19	no evaluated
1115	78164719	Men	31	Spanish	2017	Second term	Business Admin.	No CA test	0	Pre COVID-19	no evaluated
1116	21373152	Women	22	Spanish	2017	Second term	Business Admin.	No CA test	0	Pre COVID-19	evaluated	no passed	4
1117	71375971	Men	32	Spanish	2017	Second term	Business Admin.	CA test	0	Pre COVID-19	evaluated	passed	8.7
1118	71784824	Women	37	Spanish	2017	Second term	Business Admin.	No CA test	0	Pre COVID-19	no evaluated
1119	4250429	Men	34	Spanish	2017	Second term	Business Admin.	No CA test	0	Pre COVID-19	no evaluated
1120	36488194	Men	41	Spanish	2017	Second term	Business Admin.	No CA test	0	Pre COVID-19	evaluated	passed	5
1121	9611423	Women	57	Spanish	2017	Second term	Business Admin.	No CA test	0	Pre COVID-19	no evaluated
1122	44988920	Women	35	Spanish	2017	Second term	Business Admin.	No CA test	0	Pre COVID-19	no evaluated
1123	18106349	Men	38	Spanish	2017	Second term	Business Admin.	No CA test	0	Pre COVID-19	no evaluated
1124	44484548	Men	34	Spanish	2017	Second term	Business Admin.	No CA test	0	Pre COVID-19	no evaluated
1125	79685118	Men	32	Spanish	2017	Second term	Business Admin.	No CA test	0	Pre COVID-19	no evaluated
1126	44775605	Men	37	Spanish	2017	Second term	Business Admin.	No CA test	0	Pre COVID-19	evaluated	no passed	3.8
1127	20510663	Men	44	Spanish	2017	Second term	Business Admin.	No CA test	0	Pre COVID-19	no evaluated
1128	51463907	Men	30	Spanish	2017	Second term	Business Admin.	No CA test	0	Pre COVID-19	no evaluated
1129	53369956	Women	42	Spanish	2017	Second term	Business Admin.	CA test	0	Pre COVID-19	no evaluated
1130	16642539	Men	48	Spanish	2017	Second term	Business Admin.	No CA test	0	Pre COVID-19	no evaluated
1131	77474755	Men	29	Spanish	2017	Second term	Business Admin.	No CA test	0	Pre COVID-19	no evaluated
1132	76486159	Men	29	Spanish	2017	Second term	Business Admin.	No CA test	0	Pre COVID-19	no evaluated
1133	3534301	Women	29	Spanish	2017	Second term	Business Admin.	No CA test	0	Pre COVID-19	no evaluated
1134	10430592	Women	48	Spanish	2017	Second term	Business Admin.	No CA test	0	Pre COVID-19	no evaluated
1135	51829566	Women		Spanish	2017	Second term	Business Admin.	No CA test	0	Pre COVID-19	no evaluated
1136	73056273	Women	31	Spanish	2017	Second term	Business Admin.	No CA test	0	Pre COVID-19	no evaluated
1137	70416238	Women	33	Spanish	2017	Second term	Business Admin.	No CA test	0	Pre COVID-19	no evaluated
1138	31022089	Men	40	Spanish	2017	Second term	Business Admin.	CA test	0	Pre COVID-19	evaluated	passed	5.9
1139	45119952	Men	37	Spanish	2017	Second term	Business Admin.	No CA test	2	Pre COVID-19	evaluated	no passed	0
1140	44734727	Women	43	Spanish	2017	Second term	Business Admin.	No CA test	0	Pre COVID-19	no evaluated
1141	72937766	Men	36	Spanish	2017	Second term	Business Admin.	No CA test	0	Pre COVID-19	no evaluated
1142	#VALUE!	Women	25	Foreign	2017	Second term	Business Admin.	No CA test	0	Pre COVID-19	evaluated	passed	5
1143	52034126	Men	35	Spanish	2017	Second term	Business Admin.	No CA test	0	Pre COVID-19	no evaluated
1144	22934773	Men	39	Spanish	2017	Second term	Business Admin.	CA test	7	Pre COVID-19	evaluated	passed	9.3
1145	6066273	Women	26	Spanish	2017	Second term	Business Admin.	No CA test	0	Pre COVID-19	no evaluated
1146	8319917	Men	42	Spanish	2017	Second term	Business Admin.	No CA test	0	Pre COVID-19	no evaluated
1147	#VALUE!	Women	33	Foreign	2017	Second term	Business Admin.	No CA test	0	Pre COVID-19	no evaluated
1148	52354483	Women	27	Spanish	2017	Second term	Business Admin.	No CA test	0	Pre COVID-19	evaluated	no passed	1
1149	2596526	Men	44	Spanish	2017	Second term	Business Admin.	No CA test	1	Pre COVID-19	evaluated	passed	6.5
1150	30920889	Men	53	Spanish	2017	Second term	Business Admin.	CA test	0	Pre COVID-19	evaluated	passed	5
1151	30926946	Men	51	Spanish	2017	Second term	Business Admin.	No CA test	0	Pre COVID-19	evaluated	no passed	2
1152	13471393	Men	54	Spanish	2017	Second term	Business Admin.	CA test	0	Pre COVID-19	evaluated	passed	6.6
1153	23384648	Men	32	Spanish	2017	Second term	Business Admin.	No CA test	0	Pre COVID-19	no evaluated
1154	45156518	Women	29	Spanish	2017	Second term	Business Admin.	No CA test	0	Pre COVID-19	no evaluated
1155	51121937	Women	30	Spanish	2017	Second term	Business Admin.	No CA test	0	Pre COVID-19	no evaluated
1156	18401052	Women	26	Spanish	2017	Second term	Business Admin.	No CA test	0	Pre COVID-19	evaluated	passed	6.5
1157	33044421	Men	32	Spanish	2017	Second term	Business Admin.	No CA test	0	Pre COVID-19	no evaluated
1158	45261630	Men	33	Spanish	2017	Second term	Business Admin.	No CA test	0	Pre COVID-19	no evaluated
1159	48169542	Women	28	Spanish	2017	Second term	Business Admin.	No CA test	0	Pre COVID-19	no evaluated
1160	30952241	Women	50	Spanish	2017	Second term	Business Admin.	No CA test	0	Pre COVID-19	no evaluated
1161	3827421	Men	26	Spanish	2017	Second term	Business Admin.	No CA test	0	Pre COVID-19	no evaluated
1162	48084121	Women	35	Spanish	2017	Second term	Business Admin.	No CA test	0	Pre COVID-19	no evaluated
1163	74571493	Men	45	Spanish	2017	Second term	Business Admin.	No CA test	0	Pre COVID-19	no evaluated
1164	75087621	Men	32	Spanish	2017	Second term	Business Admin.	No CA test	0	Pre COVID-19	evaluated	no passed	1
1165	5819361	Men	24	Spanish	2017	Second term	Business Admin.	No CA test	0	Pre COVID-19	no evaluated
1166	33837401	Men	44	Spanish	2017	Second term	Business Admin.	No CA test	0	Pre COVID-19	no evaluated
1167	28945784	Men	49	Spanish	2017	Second term	Business Admin.	CA test	0	Pre COVID-19	evaluated	passed	6.1
1168	18807584	Men	25	Spanish	2017	Second term	Business Admin.	No CA test	0	Pre COVID-19	no evaluated
1169	#VALUE!	Women	29	Foreign	2017	Second term	Business Admin.	CA test	0	Pre COVID-19	no evaluated
1170	19350684	Women	36	Spanish	2017	Second term	Business Admin.	No CA test	0	Pre COVID-19	no evaluated
1171	43418192	Men	43	Spanish	2017	Second term	Business Admin.	No CA test	0	Pre COVID-19	evaluated	passed	7
1172	46280529	Men	25	Spanish	2017	Second term	Business Admin.	No CA test	0	Pre COVID-19	no evaluated
1173	30994164	Men	46	Spanish	2017	Second term	Business Admin.	No CA test	0	Pre COVID-19	no evaluated
1174	72431450	Men	31	Spanish	2017	Second term	Business Admin.	No CA test	0	Pre COVID-19	no evaluated
1175	25537458	Men	39	Spanish	2017	Second term	Business Admin.	No CA test	0	Pre COVID-19	no evaluated
1176	51474576	Men	26	Spanish	2017	Second term	Business Admin.	No CA test	0	Pre COVID-19	no evaluated
1177	53346799	Men	28	Spanish	2017	Second term	Business Admin.	No CA test	0	Pre COVID-19	no evaluated
1178	9521233	Men	55	Spanish	2017	Second term	Business Admin.	No CA test	0	Pre COVID-19	evaluated	no passed	2
1179	71236963	Women	35	Spanish	2017	Second term	Business Admin.	No CA test	0	Pre COVID-19	no evaluated
1180	53806359	Men	26	Spanish	2017	Second term	Business Admin.	No CA test	0	Pre COVID-19	no evaluated
1181	14974323	Men	30	Spanish	2017	Second term	Business Admin.	No CA test	0	Pre COVID-19	no evaluated
1182	73167353	Men	31	Spanish	2017	Second term	Business Admin.	No CA test	0	Pre COVID-19	no evaluated
1183	54070385	Men	29	Spanish	2017	Second term	Business Admin.	No CA test	0	Pre COVID-19	no evaluated
1184	38799471	Men	46	Spanish	2017	Second term	Business Admin.	No CA test	0	Pre COVID-19	evaluated	passed	6.3
1185	25664849	Men	54	Spanish	2017	Second term	Business Admin.	No CA test	0	Pre COVID-19	no evaluated
1186	#VALUE!	Women	30	Foreign	2017	Second term	Business Admin.	No CA test	0	Pre COVID-19	evaluated	no passed	1
1187	70609499	Women	30	Spanish	2017	Second term	Business Admin.	No CA test	0	Pre COVID-19	evaluated	no passed	3
1188	6028153	Men	41	Spanish	2017	Second term	Business Admin.	No CA test	2	Pre COVID-19	evaluated	no passed	3.3
1189	50981832	Women	26	Spanish	2017	Second term	Business Admin.	CA test	0	Pre COVID-19	evaluated	passed	6.4
1190	#VALUE!	Women	33	Foreign	2017	Second term	Business Admin.	No CA test	0	Pre COVID-19	evaluated	no passed	3.8
1191	9374626	Women	47	Spanish	2017	Second term	Business Admin.	No CA test	0	Pre COVID-19	no evaluated
1192	75015379	Men	33	Spanish	2017	Second term	Business Admin.	No CA test	0	Pre COVID-19	no evaluated
1193	75027687	Women	40	Spanish	2017	Second term	Business Admin.	No CA test	0	Pre COVID-19	no evaluated
1194	14608825	Women	40	Spanish	2017	Second term	Business Admin.	No CA test	0	Pre COVID-19	no evaluated
1195	75005943	Men	39	Spanish	2017	Second term	Business Admin.	No CA test	0	Pre COVID-19	no evaluated
1196	80439060	Men	31	Spanish	2017	Second term	Business Admin.	No CA test	0	Pre COVID-19	no evaluated
1197	71217577	Men	40	Spanish	2017	Second term	Business Admin.	No CA test	0	Pre COVID-19	evaluated	no passed	3.3
1198	52712164	Women	48	Spanish	2017	Second term	Business Admin.	CA test	8	Pre COVID-19	evaluated	passed	7
1199	51308022	Men	53	Spanish	2017	Second term	Business Admin.	No CA test	0	Pre COVID-19	no evaluated
1200	72294212	Women	33	Spanish	2017	Second term	Business Admin.	No CA test	0	Pre COVID-19	no evaluated
1201	71884610	Men	24	Spanish	2017	Second term	Business Admin.	No CA test	0	Pre COVID-19	no evaluated
1202	24598848	Men	48	Spanish	2017	Second term	Business Admin.	No CA test	0	Pre COVID-19	no evaluated
1203	53920142	Men	25	Spanish	2017	Second term	Business Admin.	No CA test	0	Pre COVID-19	no evaluated
1204	33652329	Men	47	Spanish	2017	Second term	Business Admin.	No CA test	0	Pre COVID-19	evaluated	no passed	3
1205	45098405	Women	23	Spanish	2017	Second term	Business Admin.	No CA test	0	Pre COVID-19	evaluated	no passed	1.3
1206	51118679	Women	39	Spanish	2017	Second term	Business Admin.	No CA test	0	Pre COVID-19	no evaluated
1207	4263906	Women	33	Spanish	2017	Second term	Business Admin.	No CA test	0	Pre COVID-19	no evaluated
1208	4215217	Men	44	Spanish	2017	Second term	Business Admin.	No CA test	2	Pre COVID-19	evaluated	passed	7
1209	29291028	Men	48	Spanish	2017	Second term	Business Admin.	No CA test	0	Pre COVID-19	no evaluated
1210	50786247	Women	50	Spanish	2017	Second term	Business Admin.	No CA test	0	Pre COVID-19	no evaluated
1211	22905908	Men	52	Spanish	2017	Second term	Business Admin.	No CA test	0	Pre COVID-19	no evaluated
1212	72391525	Men	34	Spanish	2017	Second term	Business Admin.	No CA test	0	Pre COVID-19	no evaluated
1213	53172728	Men	40	Spanish	2017	Second term	Business Admin.	No CA test	0	Pre COVID-19	no evaluated
1214	46717187	Men	34	Spanish	2017	Second term	Business Admin.	CA test	0	Pre COVID-19	no evaluated
1215	51723455	Men	52	Spanish	2017	Second term	Business Admin.	No CA test	0	Pre COVID-19	no evaluated
1216	9329092	Men	50	Spanish	2017	Second term	Business Admin.	CA test	0	Pre COVID-19	evaluated	passed	7.2
1217	9335438	Men	48	Spanish	2017	Second term	Business Admin.	No CA test	0	Pre COVID-19	no evaluated
1218	47762896	Women	27	Spanish	2017	Second term	Business Admin.	CA test	2	Pre COVID-19	evaluated	passed	6.6
1219	50903897	Men	31	Spanish	2017	Second term	Business Admin.	No CA test	1	Pre COVID-19	evaluated	passed	7.5
1220	47198591	Women	40	Spanish	2017	Second term	Business Admin.	No CA test	0	Pre COVID-19	no evaluated
1221	45812025	Women	43	Spanish	2017	Second term	Business Admin.	No CA test	0	Pre COVID-19	no evaluated
1222	35236102	Men	26	Spanish	2017	Second term	Business Admin.	No CA test	0	Pre COVID-19	evaluated	passed	5
1223	53931812	Men	27	Spanish	2017	Second term	Business Admin.	No CA test	0	Pre COVID-19	no evaluated
1224	53387009	Men	35	Spanish	2017	Second term	Business Admin.	No CA test	0	Pre COVID-19	no evaluated
1225	5208184	Women	24	Spanish	2017	Second term	Business Admin.	No CA test	0	Pre COVID-19	evaluated	passed	7
1226	48733176	Men	40	Spanish	2017	Second term	Business Admin.	No CA test	0	Pre COVID-19	no evaluated
1227	53704723	Men	26	Spanish	2017	Second term	Business Admin.	CA test	0	Pre COVID-19	no evaluated
1228	51439108	Men	36	Spanish	2017	Second term	Business Admin.	No CA test	0	Pre COVID-19	no evaluated
1229	14334112	Men	44	Spanish	2017	Second term	Business Admin.	CA test	0	Pre COVID-19	evaluated	passed	9.8
1230	2568103	Men	51	Spanish	2017	Second term	Business Admin.	CA test	0	Pre COVID-19	evaluated	passed	7.5
1231	71392302	Men	25	Spanish	2017	Second term	Business Admin.	No CA test	0	Pre COVID-19	no evaluated
1232	71516307	Women	30	Spanish	2017	Second term	Business Admin.	No CA test	0	Pre COVID-19	evaluated	no passed	4
1233	77898915	Women	28	Spanish	2017	Second term	Business Admin.	No CA test	0	Pre COVID-19	no evaluated
1234	52350207	Men	28	Spanish	2017	Second term	Business Admin.	No CA test	0	Pre COVID-19	no evaluated
1235	75470455	Men	32	Spanish	2017	Second term	Business Admin.	No CA test	0	Pre COVID-19	evaluated	no passed	2
1236	33067868	Women	27	Spanish	2017	Second term	Business Admin.	No CA test	0	Pre COVID-19	evaluated	no passed	3.3
1237	78984040	Women	28	Spanish	2017	Second term	Business Admin.	No CA test	0	Pre COVID-19	no evaluated
1238	#VALUE!	Men	40	Foreign	2017	Second term	Business Admin.	No CA test	0	Pre COVID-19	no evaluated
1239	53576171	Women	30	Spanish	2017	Second term	Business Admin.	No CA test	0	Pre COVID-19	no evaluated
1240	#VALUE!	Women	29	Foreign	2017	Second term	Business Admin.	No CA test	0	Pre COVID-19	evaluated	no passed	0.5
1241	73043034	Women	32	Spanish	2017	Second term	Business Admin.	No CA test	0	Pre COVID-19	no evaluated
1242	16200226	Men	56	Spanish	2017	Second term	Business Admin.	No CA test	0	Pre COVID-19	no evaluated
1243	48579533	Men	22	Spanish	2017	Second term	Business Admin.	No CA test	0	Pre COVID-19	no evaluated
1244	75510497	Men	32	Spanish	2017	Second term	Business Admin.	No CA test	0	Pre COVID-19	no evaluated
1245	9317578	Men	54	Spanish	2017	Second term	Business Admin.	No CA test	0	Pre COVID-19	no evaluated
1246	20578420	Women	24	Spanish	2017	Second term	Business Admin.	CA test	2	Pre COVID-19	no evaluated
1247	53359318	Women	31	Spanish	2017	Second term	Business Admin.	CA test	0	Pre COVID-19	evaluated	passed	7.1
1248	39809401	Men	28	Spanish	2017	Second term	Business Admin.	CA test	0	Pre COVID-19	evaluated	passed	5.7
1249	38458673	Men	47	Spanish	2017	Second term	Business Admin.	No CA test	0	Pre COVID-19	evaluated	no passed	1.5
1250	73380455	Women	25	Spanish	2017	Second term	Business Admin.	No CA test	0	Pre COVID-19	evaluated	passed	8
1251	16431036	Men	33	Spanish	2017	Second term	Business Admin.	No CA test	0	Pre COVID-19	evaluated	passed	7
1252	51816461	Men	31	Spanish	2017	Second term	Business Admin.	CA test	0	Pre COVID-19	evaluated	no passed	2
1253	46312939	Women	24	Spanish	2017	Second term	Business Admin.	No CA test	0	Pre COVID-19	no evaluated
1254	41875837	Women	30	Spanish	2017	Second term	Business Admin.	No CA test	0	Pre COVID-19	no evaluated
1255	77000253	Women	26	Spanish	2017	Second term	Business Admin.	No CA test	0	Pre COVID-19	no evaluated
1256	51812928	Men	27	Spanish	2017	Second term	Business Admin.	No CA test	0	Pre COVID-19	no evaluated
1257	53772501	Men	32	Spanish	2017	Second term	Business Admin.	No CA test	0	Pre COVID-19	no evaluated
1258	53138673	Men	41	Spanish	2017	Second term	Business Admin.	No CA test	0	Pre COVID-19	no evaluated
1259	47789655	Women	26	Spanish	2017	Second term	Business Admin.	CA test	0	Pre COVID-19	evaluated	passed	7
1260	44185421	Men	29	Spanish	2017	Second term	Business Admin.	CA test	0	Pre COVID-19	evaluated	no passed	2
1261	12214594	Women	28	Spanish	2017	Second term	Business Admin.	No CA test	0	Pre COVID-19	evaluated	passed	5
1262	77132086	Men	43	Spanish	2017	Second term	Business Admin.	No CA test	0	Pre COVID-19	evaluated	no passed	2
1263	70428472	Women	29	Spanish	2017	Second term	Business Admin.	No CA test	0	Pre COVID-19	no evaluated
1264	15741367	Men	46	Spanish	2017	Second term	Business Admin.	No CA test	3	Pre COVID-19	evaluated	passed	7.3
1265	3487622	Men	32	Spanish	2017	Second term	Business Admin.	No CA test	0	Pre COVID-19	no evaluated
1266	26371065	Men	45	Spanish	2017	Second term	Business Admin.	No CA test	0	Pre COVID-19	no evaluated
1267	71178393	Women	26	Spanish	2017	Second term	Business Admin.	No CA test	0	Pre COVID-19	evaluated	no passed	4
1268	72450138	Women	29	Spanish	2017	Second term	Business Admin.	CA test	0	Pre COVID-19	evaluated	passed	5.6
1269	71524697	Women	26	Spanish	2017	Second term	Business Admin.	No CA test	0	Pre COVID-19	evaluated	passed	9.5
1270	50556324	Women	37	Spanish	2017	Second term	Business Admin.	No CA test	0	Pre COVID-19	no evaluated
1271	71570217	Men	35	Spanish	2017	Second term	Business Admin.	No CA test	0	Pre COVID-19	no evaluated
1272	51813917	Men	32	Spanish	2017	Second term	Business Admin.	No CA test	0	Pre COVID-19	evaluated	no passed	1
1273	14906775	Men	62	Spanish	2017	Second term	Business Admin.	No CA test	0	Pre COVID-19	no evaluated
1274	72026835	Men	24	Spanish	2017	Second term	Business Admin.	No CA test	0	Pre COVID-19	evaluated	no passed	3.5
1275	3250598	Women	44	Spanish	2017	Second term	Business Admin.	CA test	3	Pre COVID-19	evaluated	no passed	0.8
1276	47807840	Women	36	Spanish	2017	Second term	Business Admin.	No CA test	0	Pre COVID-19	evaluated	no passed	1
1277	47847741	Men	33	Spanish	2017	Second term	Business Admin.	No CA test	0	Pre COVID-19	evaluated	no passed	0
1278	8381810	Women	48	Spanish	2017	Second term	Business Admin.	No CA test	0	Pre COVID-19	no evaluated
1279	11217892	Men	50	Spanish	2017	Second term	Business Admin.	No CA test	0	Pre COVID-19	no evaluated
1280	15770372	Men	26	Spanish	2017	Second term	Business Admin.	No CA test	0	Pre COVID-19	evaluated	no passed	1
1281	3499447	Women	25	Spanish	2017	Second term	Business Admin.	No CA test	0	Pre COVID-19	no evaluated
1282	4959678	Women	38	Spanish	2017	Second term	Business Admin.	CA test	0	Pre COVID-19	no evaluated
1283	9752627	Women	41	Spanish	2017	Second term	Business Admin.	No CA test	0	Pre COVID-19	no evaluated
1284	9541473	Men	45	Spanish	2017	Second term	Business Admin.	No CA test	0	Pre COVID-19	no evaluated
1285	75213034	Men	36	Spanish	2017	Second term	Business Admin.	No CA test	0	Pre COVID-19	no evaluated
1286	76398943	Women	27	Spanish	2017	Second term	Business Admin.	No CA test	0	Pre COVID-19	no evaluated
1287	30582410	Women	34	Spanish	2017	Second term	Business Admin.	No CA test	0	Pre COVID-19	evaluated	no passed	4
1288	51452283	Men	34	Spanish	2017	Second term	Business Admin.	No CA test	0	Pre COVID-19	no evaluated
1289	51422213	Women	42	Spanish	2017	Second term	Business Admin.	CA test	0	Pre COVID-19	evaluated	passed	7.6
1290	#VALUE!	Women	28	Foreign	2017	Second term	Business Admin.	No CA test	0	Pre COVID-19	evaluated	passed	5
1291	77324211	Men	25	Spanish	2017	Second term	Business Admin.	No CA test	0	Pre COVID-19	no evaluated
1292	28944034	Men	44	Spanish	2017	Second term	Business Admin.	CA test	15	Pre COVID-19	evaluated	passed	7
1293	76478283	Men	28	Spanish	2017	Second term	Business Admin.	No CA test	0	Pre COVID-19	evaluated	passed	6
1294	77813429	Men	25	Spanish	2017	Second term	Business Admin.	No CA test	0	Pre COVID-19	no evaluated
1295	47169585	Men	27	Spanish	2017	Second term	Business Admin.	No CA test	0	Pre COVID-19	evaluated	no passed	0
1296	8220105	Men	40	Spanish	2017	Second term	Business Admin.	No CA test	0	Pre COVID-19	no evaluated
1297	52903601	Women	52	Spanish	2017	Second term	Business Admin.	No CA test	0	Pre COVID-19	no evaluated
1298	4225364	Men	41	Spanish	2017	Second term	Business Admin.	No CA test	0	Pre COVID-19	no evaluated
1299	78998373	Men	33	Spanish	2017	Second term	Business Admin.	CA test	0	Pre COVID-19	no evaluated
1300	7596395	Men	36	Spanish	2017	Second term	Business Admin.	No CA test	0	Pre COVID-19	no evaluated
1301	15749854	Men	40	Spanish	2017	Second term	Business Admin.	No CA test	0	Pre COVID-19	no evaluated
1302	77819330	Women	22	Spanish	2017	Second term	Business Admin.	No CA test	0	Pre COVID-19	no evaluated
1303	#VALUE!	Women	34	Foreign	2017	Second term	Business Admin.	No CA test	0	Pre COVID-19	no evaluated
1304	#VALUE!	Women	34	Spanish	2017	Second term	Business Admin.	No CA test	0	Pre COVID-19	evaluated	no passed	1
1305	16980833	Men	25	Spanish	2017	Second term	Business Admin.	CA test	0	Pre COVID-19	evaluated	no passed	1.2
1306	54030942	Women	27	Spanish	2017	Second term	Business Admin.	No CA test	0	Pre COVID-19	no evaluated
1307	73241218	Women	32	Spanish	2017	Second term	Business Admin.	No CA test	0	Pre COVID-19	no evaluated
1308	44513925	Women	33	Spanish	2017	Second term	Business Admin.	No CA test	0	Pre COVID-19	no evaluated
1309	3481510	Men	36	Spanish	2017	Second term	Business Admin.	No CA test	0	Pre COVID-19	no evaluated
1310	50906746	Men	27	Spanish	2017	Second term	Business Admin.	No CA test	0	Pre COVID-19	no evaluated
1311	46194846	Women	29	Spanish	2017	Second term	Business Admin.	No CA test	0	Pre COVID-19	no evaluated
1312	50586755	Men	28	Spanish	2017	Second term	Business Admin.	No CA test	0	Pre COVID-19	evaluated	no passed	4
1313	52696832	Women	43	Spanish	2017	Second term	Business Admin.	No CA test	0	Pre COVID-19	evaluated	passed	5
1314	71153610	Men	35	Spanish	2017	Second term	Business Admin.	No CA test	0	Pre COVID-19	evaluated	passed	7.5
1315	12184677	Women	41	Spanish	2017	Second term	Business Admin.	No CA test	0	Pre COVID-19	no evaluated
1316	71382774	Women	31	Spanish	2017	Second term	Business Admin.	No CA test	0	Pre COVID-19	evaluated	no passed	3.5
1317	51157970	Women	54	Spanish	2017	Second term	Business Admin.	No CA test	0	Pre COVID-19	no evaluated
1318	5661942	Men	28	Spanish	2017	Second term	Business Admin.	No CA test	0	Pre COVID-19	no evaluated
1319	76244638	Men	32	Spanish	2017	Second term	Business Admin.	No CA test	0	Pre COVID-19	no evaluated
1320	79281933	Men	25	Spanish	2017	Second term	Business Admin.	No CA test	0	Pre COVID-19	no evaluated
1321	1534661	Women	42	Spanish	2017	Second term	Business Admin.	No CA test	0	Pre COVID-19	no evaluated
1322	9302580	Women	41	Spanish	2017	Second term	Business Admin.	No CA test	0	Pre COVID-19	no evaluated
1323	74350571	Men	35	Spanish	2017	Second term	Business Admin.	CA test	0	Pre COVID-19	evaluated	passed	7.2
1324	78847708	Women	40	Spanish	2017	Second term	Business Admin.	No CA test	0	Pre COVID-19	no evaluated
1325	72854744	Men	32	Spanish	2017	Second term	Business Admin.	No CA test	0	Pre COVID-19	evaluated	passed	9
1326	36123717	Men	45	Spanish	2017	Second term	Business Admin.	No CA test	0	Pre COVID-19	evaluated	passed	5.8
1327	45015376	Men	21	Spanish	2017	Second term	Business Admin.	CA test	0	Pre COVID-19	evaluated	passed	7.2
1328	18112128	Men	34	Spanish	2017	Second term	Business Admin.	CA test	0	Pre COVID-19	evaluated	passed	5
1329	49195266	Women	31	Spanish	2017	Second term	Business Admin.	No CA test	0	Pre COVID-19	evaluated	no passed	3
1330	51752743	Men	48	Spanish	2017	Second term	Business Admin.	No CA test	0	Pre COVID-19	no evaluated
1331	36502789	Women	37	Spanish	2017	Second term	Business Admin.	No CA test	0	Pre COVID-19	no evaluated
1332	71713014	Women	22	Spanish	2017	Second term	Business Admin.	No CA test	0	Pre COVID-19	evaluated	passed	6.3
1333	33017338	Women	48	Spanish	2017	Second term	Business Admin.	No CA test	0	Pre COVID-19	no evaluated
1334	72125178	Women	31	Spanish	2017	Second term	Business Admin.	No CA test	0	Pre COVID-19	no evaluated
1335	53656363	Women	32	Spanish	2017	Second term	Business Admin.	CA test	0	Pre COVID-19	evaluated	no passed	0.4
1336	51112543	Men	32	Spanish	2017	Second term	Business Admin.	CA test	0	Pre COVID-19	evaluated	passed	9.9
1337	12185988	Women	42	Spanish	2017	Second term	Business Admin.	No CA test	0	Pre COVID-19	no evaluated
1338	75219013	Men	34	Spanish	2017	Second term	Business Admin.	No CA test	0	Pre COVID-19	evaluated	no passed	2
1339	73072394	Men	40	Spanish	2017	Second term	Business Admin.	No CA test	0	Pre COVID-19	no evaluated
1340	47749693	Women	25	Spanish	2017	Second term	Business Admin.	No CA test	0	Pre COVID-19	no evaluated
1341	73446043	Women	31	Spanish	2017	Second term	Business Admin.	No CA test	0	Pre COVID-19	no evaluated
1342	33893893	Men	33	Spanish	2017	Second term	Business Admin.	No CA test	0	Pre COVID-19	no evaluated
1343	77179773	Women		Spanish	2017	Second term	Business Admin.	No CA test	0	Pre COVID-19	no evaluated
1344	47263317	Men	38	Spanish	2017	Second term	Business Admin.	No CA test	0	Pre COVID-19	no evaluated
1345	71368383	Men	26	Spanish	2017	Second term	Business Admin.	No CA test	0	Pre COVID-19	no evaluated
1346	46819173	Men	31	Spanish	2017	Second term	Business Admin.	No CA test	0	Pre COVID-19	evaluated	no passed	3.5
1347	7339075	Men	56	Spanish	2017	Second term	Business Admin.	No CA test	0	Pre COVID-19	no evaluated
1348	14145582	Women	46	Spanish	2017	Second term	Business Admin.	No CA test	0	Pre COVID-19	no evaluated
1349	44582025	Men	41	Spanish	2017	Second term	Business Admin.	No CA test	0	Pre COVID-19	no evaluated
1350	72850502	Men	33	Spanish	2017	Second term	Business Admin.	No CA test	0	Pre COVID-19	evaluated	passed	6.3
1351	48071569	Men	32	Spanish	2017	Second term	Business Admin.	No CA test	0	Pre COVID-19	no evaluated
1352	51250256	Men	31	Spanish	2017	Second term	Business Admin.	No CA test	0	Pre COVID-19	no evaluated
1353	50533531	Men	47	Spanish	2017	Second term	Business Admin.	No CA test	0	Pre COVID-19	no evaluated
1354	20440818	Men	26	Spanish	2017	Second term	Business Admin.	No CA test	4	Pre COVID-19	evaluated	passed	5
1355	43508154	Men	27	Spanish	2017	Second term	Business Admin.	No CA test	0	Pre COVID-19	no evaluated
1356	75596385	Women	38	Spanish	2017	Second term	Business Admin.	CA test	2	Pre COVID-19	no evaluated
1357	76058765	Men	46	Spanish	2017	Second term	Business Admin.	No CA test	0	Pre COVID-19	evaluated	passed	6.3
1358	44782179	Men	41	Spanish	2017	Second term	Business Admin.	No CA test	0	Pre COVID-19	no evaluated
1359	16441890	Women	29	Spanish	2017	Second term	Business Admin.	No CA test	0	Pre COVID-19	no evaluated
1360	36469651	Men	40	Spanish	2017	Second term	Business Admin.	No CA test	0	Pre COVID-19	evaluated	passed	5.3
1361	53287477	Men	31	Spanish	2017	Second term	Business Admin.	No CA test	0	Pre COVID-19	no evaluated
1362	25952171	Women	28	Spanish	2017	Second term	Business Admin.	CA test	1	Pre COVID-19	evaluated	no passed	0
1363	53891220	Women	29	Spanish	2017	Second term	Business Admin.	CA test	0	Pre COVID-19	evaluated	no passed	1.4
1364	45941807	Men	40	Spanish	2017	Second term	Business Admin.	No CA test	0	Pre COVID-19	no evaluated
1365	#VALUE!	Men	39	Foreign	2017	Second term	Business Admin.	No CA test	0	Pre COVID-19	no evaluated
1366	48792727	Men	31	Spanish	2017	Second term	Business Admin.	No CA test	0	Pre COVID-19	evaluated	passed	8
1367	49032382	Women	26	Spanish	2017	Second term	Business Admin.	No CA test	0	Pre COVID-19	no evaluated
1368	53660390	Women	29	Spanish	2017	Second term	Business Admin.	No CA test	0	Pre COVID-19	evaluated	passed	6.5
1369	#VALUE!	Men	22	Foreign	2017	Second term	Business Admin.	No CA test	0	Pre COVID-19	no evaluated
1370	32181636	Men	57	Spanish	2017	Second term	Business Admin.	No CA test	0	Pre COVID-19	no evaluated
1371	50818131	Men	36	Spanish	2017	Second term	Business Admin.	No CA test	0	Pre COVID-19	no evaluated
1372	46275371	Men	23	Spanish	2017	Second term	Business Admin.	No CA test	0	Pre COVID-19	evaluated	no passed	2
1373	38410804	Men	60	Spanish	2017	Second term	Business Admin.	No CA test	0	Pre COVID-19	evaluated	no passed	2
1374	27739626	Men	45	Spanish	2017	Second term	Business Admin.	No CA test	0	Pre COVID-19	no evaluated
1375	51803842	Men	33	Spanish	2017	Second term	Business Admin.	No CA test	0	Pre COVID-19	no evaluated
1376	21120528	Men	62	Spanish	2017	Second term	Business Admin.	CA test	0	Pre COVID-19	no evaluated
1377	52663776	Men	50	Spanish	2017	Second term	Business Admin.	No CA test	0	Pre COVID-19	no evaluated
1378	71490136	Men	36	Spanish	2017	Second term	Business Admin.	No CA test	0	Pre COVID-19	no evaluated
1379	75283751	Women	33	Spanish	2017	Second term	Business Admin.	No CA test	0	Pre COVID-19	evaluated	no passed	2.5
1380	78936775	Men	28	Spanish	2017	Second term	Business Admin.	No CA test	0	Pre COVID-19	no evaluated
1381	49432212	Men	23	Spanish	2017	Second term	Business Admin.	No CA test	0	Pre COVID-19	evaluated	no passed	2.5
1382	72417605	Men	31	Spanish	2017	Second term	Business Admin.	No CA test	0	Pre COVID-19	evaluated	no passed	0
1383	52848830	Women	33	Spanish	2017	Second term	Business Admin.	CA test	0	Pre COVID-19	no evaluated
1384	44164419	Men	41	Spanish	2017	Second term	Business Admin.	No CA test	0	Pre COVID-19	no evaluated
1385	53369192	Men	43	Spanish	2017	Second term	Business Admin.	No CA test	2	Pre COVID-19	no evaluated
1386	53910446	Men	25	Spanish	2017	Second term	Business Admin.	No CA test	0	Pre COVID-19	no evaluated
1387	#VALUE!	Women	29	Spanish	2017	Second term	Business Admin.	No CA test	0	Pre COVID-19	no evaluated
1388	34388259	Men	48	Spanish	2017	Second term	Business Admin.	CA test	0	Pre COVID-19	evaluated	passed	5.2
1389	71170144	Men	31	Spanish	2017	Second term	Business Admin.	No CA test	0	Pre COVID-19	evaluated	no passed	3.5
1390	51452199	Men	34	Spanish	2017	Second term	Business Admin.	No CA test	0	Pre COVID-19	no evaluated
1391	30603441	Men	28	Spanish	2017	Second term	Business Admin.	No CA test	0	Pre COVID-19	no evaluated
1392	79300759	Women	28	Spanish	2017	Second term	Business Admin.	No CA test	0	Pre COVID-19	no evaluated
1393	45260577	Men	41	Spanish	2017	Second term	Business Admin.	CA test	0	Pre COVID-19	evaluated	passed	7.8
1394	33889456	Women	35	Spanish	2017	Second term	Business Admin.	No CA test	0	Pre COVID-19	evaluated	no passed	3.5
1395	79663553	Men	36	Spanish	2017	Second term	Business Admin.	No CA test	0	Pre COVID-19	no evaluated
1396	47233982	Women	37	Spanish	2017	Second term	Business Admin.	No CA test	0	Pre COVID-19	no evaluated
1397	52991977	Men	45	Spanish	2017	Second term	Business Admin.	No CA test	0	Pre COVID-19	no evaluated
1398	33113307	Men	53	Spanish	2017	Second term	Business Admin.	No CA test	0	Pre COVID-19	no evaluated
1399	49408024	Men	29	Spanish	2017	Second term	Business Admin.	No CA test	0	Pre COVID-19	no evaluated
1400	53782776	Men	38	Spanish	2017	Second term	Business Admin.	No CA test	0	Pre COVID-19	evaluated	no passed	2.3
1401	78846198	Men	38	Spanish	2017	Second term	Business Admin.	No CA test	0	Pre COVID-19	no evaluated
1402	52479366	Women	46	Spanish	2017	Second term	Business Admin.	CA test	0	Pre COVID-19	evaluated	no passed	2.4
1403	25814500	Women	44	Spanish	2017	Second term	Business Admin.	No CA test	0	Pre COVID-19	evaluated	no passed	0
1404	27824011	Women	51	Spanish	2017	Second term	Business Admin.	No CA test	0	Pre COVID-19	no evaluated
1405	26030130	Women	44	Spanish	2017	Second term	Business Admin.	No CA test	0	Pre COVID-19	no evaluated
1406	20613795	Women	44	Spanish	2017	Second term	Business Admin.	No CA test	0	Pre COVID-19	no evaluated
1407	26596450	Women	30	Spanish	2017	Second term	Business Admin.	No CA test	0	Pre COVID-19	no evaluated
1408	15863319	Men	29	Spanish	2017	Second term	Business Admin.	No CA test	0	Pre COVID-19	evaluated	passed	6.5
1409	6621092	Men	31	Spanish	2017	Second term	Business Admin.	No CA test	0	Pre COVID-19	no evaluated
1410	26570959	Men	46	Spanish	2017	Second term	Business Admin.	CA test	7	Pre COVID-19	evaluated	passed	8.4
1411	13523752	Men	34	Spanish	2017	Second term	Business Admin.	No CA test	0	Pre COVID-19	no evaluated
1412	72856907	Men	25	Spanish	2017	Second term	Business Admin.	No CA test	1	Pre COVID-19	evaluated	passed	9
1413	76064463	Men	29	Spanish	2017	Second term	Business Admin.	CA test	0	Pre COVID-19	evaluated	no passed	2.4
1414	76773245	Women	30	Spanish	2017	Second term	Business Admin.	No CA test	0	Pre COVID-19	no evaluated
1415	79142740	Men	34	Spanish	2017	Second term	Business Admin.	No CA test	0	Pre COVID-19	no evaluated
1416	51116730	Women	31	Spanish	2017	Second term	Business Admin.	No CA test	0	Pre COVID-19	no evaluated
1417	46240750	Women	27	Spanish	2017	Second term	Business Admin.	No CA test	0	Pre COVID-19	no evaluated
1418	49364060	Men	37	Spanish	2017	Second term	Business Admin.	CA test	0	Pre COVID-19	no evaluated
1419	48647567	Men	27	Spanish	2017	Second term	Business Admin.	No CA test	0	Pre COVID-19	evaluated	passed	7.5
1420	51251804	Women	31	Spanish	2017	Second term	Business Admin.	No CA test	0	Pre COVID-19	no evaluated
1421	33847324	Men	43	Spanish	2017	Second term	Business Admin.	No CA test	0	Pre COVID-19	evaluated	passed	7.3
1422	#VALUE!	Women	34	Foreign	2017	Second term	Business Admin.	CA test	2	Pre COVID-19	evaluated	passed	5.6
1423	46234722	Men	27	Spanish	2017	Second term	Business Admin.	No CA test	0	Pre COVID-19	no evaluated
1424	53476745	Men	37	Spanish	2017	Second term	Business Admin.	No CA test	0	Pre COVID-19	evaluated	passed	6.5
1425	5664960	Men	30	Spanish	2017	Second term	Business Admin.	No CA test	0	Pre COVID-19	no evaluated
1426	25823355	Women	39	Spanish	2017	Second term	Business Admin.	No CA test	0	Pre COVID-19	evaluated	passed	5
1427	47643510	Men	28	Spanish	2017	Second term	Business Admin.	No CA test	0	Pre COVID-19	no evaluated
1428	50555555	Women	40	Spanish	2017	Second term	Business Admin.	No CA test	0	Pre COVID-19	evaluated	no passed	4
1429	3801698	Women	50	Spanish	2017	Second term	Business Admin.	No CA test	0	Pre COVID-19	no evaluated
1430	58783520	Men	22	Spanish	2017	Second term	Business Admin.	No CA test	0	Pre COVID-19	evaluated	passed	8
1431	6275057	Women	39	Spanish	2017	Second term	Business Admin.	No CA test	0	Pre COVID-19	evaluated	no passed	4.3
1432	18524620	Men	24	Spanish	2017	Second term	Business Admin.	No CA test	0	Pre COVID-19	no evaluated
1433	29564364	Men	29	Spanish	2017	Second term	Business Admin.	No CA test	0	Pre COVID-19	evaluated	no passed	1
1434	52878862	Men	43	Spanish	2017	Second term	Business Admin.	No CA test	0	Pre COVID-19	no evaluated
1435	14621073	Women	39	Spanish	2017	Second term	Business Admin.	No CA test	0	Pre COVID-19	no evaluated
1436	19355042	Men	32	Foreign	2017	Second term	Business Admin.	No CA test	0	Pre COVID-19	no evaluated
1437	51468236	Men	29	Spanish	2017	Second term	Business Admin.	No CA test	0	Pre COVID-19	no evaluated
1438	33192043	Men	42	Spanish	2017	Second term	Business Admin.	No CA test	0	Pre COVID-19	no evaluated
1439	72759967	Men	28	Spanish	2017	Second term	Business Admin.	No CA test	0	Pre COVID-19	evaluated	no passed	3.8
1440	51449969	Men	34	Spanish	2017	Second term	Business Admin.	No CA test	0	Pre COVID-19	no evaluated
1441	4252157	Men	34	Spanish	2017	Second term	Business Admin.	No CA test	0	Pre COVID-19	no evaluated
1442	72122209	Women	32	Spanish	2017	Second term	Business Admin.	CA test	0	Pre COVID-19	no evaluated
1443	45032985	Men	37	Spanish	2017	Second term	Business Admin.	CA test	0	Pre COVID-19	evaluated	passed	6.4
1444	54479497	Men	28	Spanish	2017	Second term	Business Admin.	No CA test	0	Pre COVID-19	no evaluated
1445	72011148	Men	31	Spanish	2017	Second term	Business Admin.	No CA test	0	Pre COVID-19	no evaluated
1446	44677274	Men	39	Spanish	2017	Second term	Business Admin.	No CA test	0	Pre COVID-19	no evaluated
1447	46159929	Men	31	Spanish	2017	Second term	Business Admin.	No CA test	0	Pre COVID-19	evaluated	no passed	4
1448	12210587	Women	31	Spanish	2017	Second term	Business Admin.	No CA test	0	Pre COVID-19	no evaluated
1449	6619919	Women	30	Spanish	2017	Second term	Business Admin.	No CA test	2	Pre COVID-19	no evaluated
1450	45136955	Women	25	Spanish	2017	Second term	Business Admin.	No CA test	0	Pre COVID-19	no evaluated
1451	3491166	Men	30	Spanish	2017	Second term	Business Admin.	CA test	0	Pre COVID-19	no evaluated
1452	53770733	Men	37	Spanish	2017	Second term	Business Admin.	No CA test	0	Pre COVID-19	evaluated	passed	9.3
1453	44767282	Men	26	Spanish	2017	Second term	Business Admin.	No CA test	0	Pre COVID-19	no evaluated
1454	47635678	Men	29	Spanish	2017	Second term	Business Admin.	No CA test	0	Pre COVID-19	no evaluated
1455	4265707	Women	30	Spanish	2017	Second term	Business Admin.	CA test	0	Pre COVID-19	no evaluated
1456	80422987	Women	25	Spanish	2017	Second term	Business Admin.	No CA test	0	Pre COVID-19	no evaluated
1457	35925835	Women	36	Spanish	2017	Second term	Business Admin.	CA test	3	Pre COVID-19	evaluated	no passed	2.4
1458	45883898	Women	45	Spanish	2017	Second term	Business Admin.	No CA test	0	Pre COVID-19	no evaluated
1459	8329866	Men	44	Spanish	2017	Second term	Business Admin.	No CA test	0	Pre COVID-19	no evaluated
1460	51468498	Men	25	Spanish	2017	Second term	Business Admin.	No CA test	0	Pre COVID-19	no evaluated
1461	51129577	Men	24	Spanish	2017	Second term	Business Admin.	No CA test	0	Pre COVID-19	no evaluated
1462	#VALUE!	Women	38	Spanish	2017	Second term	Business Admin.	No CA test	0	Pre COVID-19	no evaluated
1463	11256211	Men	34	Spanish	2017	Second term	Business Admin.	No CA test	0	Pre COVID-19	no evaluated
1464	72809817	Women	39	Spanish	2017	Second term	Business Admin.	No CA test	0	Pre COVID-19	evaluated	no passed	0.5
1465	79275191	Women	36	Spanish	2017	Second term	Business Admin.	CA test	0	Pre COVID-19	evaluated	passed	5
1466	73339418	Men	32	Spanish	2017	Second term	Business Admin.	No CA test	0	Pre COVID-19	no evaluated
1467	#VALUE!	Women	37	Spanish	2017	Second term	Business Admin.	No CA test	0	Pre COVID-19	no evaluated
1468	47368827	Men	41	Spanish	2017	Second term	Business Admin.	No CA test	0	Pre COVID-19	no evaluated
1469	53042238	Men	43	Spanish	2017	Second term	Business Admin.	No CA test	0	Pre COVID-19	no evaluated
1470	46966610	Men	48	Spanish	2017	Second term	Business Admin.	No CA test	0	Pre COVID-19	no evaluated
1471	30874247	Women	50	Spanish	2017	Second term	Business Admin.	No CA test	0	Pre COVID-19	no evaluated
1472	71649851	Women	29	Spanish	2017	Second term	Business Admin.	No CA test	0	Pre COVID-19	no evaluated
1473	72759717	Women	30	Spanish	2017	Second term	Business Admin.	No CA test	0	Pre COVID-19	no evaluated
1474	9267856	Men	52	Spanish	2017	Second term	Business Admin.	No CA test	0	Pre COVID-19	evaluated	no passed	1
1475	78975066	Men	35	Spanish	2017	Second term	Business Admin.	No CA test	0	Pre COVID-19	evaluated	no passed	0
1476	16977317	Women	27	Spanish	2017	Second term	Business Admin.	No CA test	0	Pre COVID-19	no evaluated
1477	43539204	Women	30	Spanish	2017	Second term	Business Admin.	No CA test	0	Pre COVID-19	no evaluated
1478	29559581	Men	28	Spanish	2017	Second term	Business Admin.	No CA test	0	Pre COVID-19	no evaluated
1479	53244819	Men	29	Spanish	2017	Second term	Business Admin.	No CA test	0	Pre COVID-19	no evaluated
1480	#VALUE!	Women	28	Foreign	2017	Second term	Business Admin.	No CA test	0	Pre COVID-19	no evaluated
1481	5629239	Women	47	Spanish	2017	Second term	Business Admin.	No CA test	0	Pre COVID-19	no evaluated
1482	45041154	Men	33	Spanish	2017	Second term	Business Admin.	No CA test	0	Pre COVID-19	no evaluated
1483	31337336	Women	32	Spanish	2017	Second term	Business Admin.	No CA test	0	Pre COVID-19	no evaluated
1484	52442884	Women	50	Spanish	2017	Second term	Business Admin.	No CA test	0	Pre COVID-19	evaluated	no passed	2.8
1485	31352351	Men	24	Spanish	2017	Second term	Business Admin.	No CA test	0	Pre COVID-19	no evaluated
1486	53604548	Men	27	Spanish	2017	Second term	Business Admin.	No CA test	0	Pre COVID-19	no evaluated
1487	50812061	Women	37	Spanish	2017	Second term	Business Admin.	No CA test	2	Pre COVID-19	no evaluated
1488	50552863	Women	40	Spanish	2017	Second term	Business Admin.	No CA test	0	Pre COVID-19	no evaluated
1489	5648186	Men	29	Spanish	2017	Second term	Business Admin.	No CA test	0	Pre COVID-19	no evaluated
1490	#VALUE!	Men	29	Foreign	2017	Second term	Business Admin.	CA test	0	Pre COVID-19	evaluated	passed	7.2
1491	51242621	Women	33	Spanish	2017	Second term	Business Admin.	No CA test	0	Pre COVID-19	evaluated	passed	6
1492	29140963	Men	31	Spanish	2017	Second term	Business Admin.	No CA test	0	Pre COVID-19	no evaluated
1493	29257213	Men	45	Spanish	2017	Second term	Business Admin.	No CA test	0	Pre COVID-19	no evaluated
1494	52541031	Men	45	Spanish	2017	Second term	Business Admin.	No CA test	3	Pre COVID-19	evaluated	passed	5
1495	72484605	Women	37	Spanish	2017	Second term	Business Admin.	No CA test	0	Pre COVID-19	no evaluated
1496	71805412	Men	31	Spanish	2017	Second term	Business Admin.	No CA test	0	Pre COVID-19	no evaluated
1497	5812819	Men	25	Spanish	2017	Second term	Business Admin.	No CA test	0	Pre COVID-19	evaluated	no passed	4
1498	71243721	Men	31	Spanish	2017	Second term	Business Admin.	CA test	0	Pre COVID-19	evaluated	no passed	3
1499	50573608	Women	35	Spanish	2017	Second term	Business Admin.	No CA test	0	Pre COVID-19	no evaluated
1500	44738447	Women	42	Spanish	2017	Second term	Business Admin.	No CA test	0	Pre COVID-19	no evaluated
1501	40794859	Men	45	Spanish	2017	Second term	Business Admin.	No CA test	0	Pre COVID-19	evaluated	no passed	1
1502	46204663	Women	49	Spanish	2017	Second term	Business Admin.	No CA test	0	Pre COVID-19	no evaluated
1503	#VALUE!	Women	39	Spanish	2017	Second term	Business Admin.	CA test	2	Pre COVID-19	evaluated	passed	6.2
1504	5561377	Men	32	Spanish	2017	Second term	Business Admin.	No CA test	2	Pre COVID-19	evaluated	no passed	4
1505	23347703	Women	45	Spanish	2017	Second term	Business Admin.	No CA test	1	Pre COVID-19	evaluated	passed	6.3
1506	3022750	Women	30	Spanish	2017	Second term	Business Admin.	No CA test	0	Pre COVID-19	evaluated	passed	5
1507	15748809	Women	42	Spanish	2017	Second term	Business Admin.	No CA test	0	Pre COVID-19	no evaluated
1508	36435057	Men	49	Spanish	2017	Second term	Business Admin.	CA test	0	Pre COVID-19	evaluated	no passed	2.8
1509	53391858	Women	41	Spanish	2017	Second term	Business Admin.	No CA test	0	Pre COVID-19	evaluated	no passed	1.3
1510	73462276	Women	27	Spanish	2017	Second term	Business Admin.	No CA test	4	Pre COVID-19	evaluated	no passed	3.8
1511	#VALUE!	Women	36	Foreign	2017	Second term	Business Admin.	CA test	0	Pre COVID-19	no evaluated
1512	#VALUE!	Women	23	Foreign	2017	Second term	Business Admin.	No CA test	0	Pre COVID-19	evaluated	no passed	0.3
1513	20800255	Men		Spanish	2017	Second term	Business Admin.	No CA test	0	Pre COVID-19	no evaluated
1514	#VALUE!	Women	27	Spanish	2017	Second term	Business Admin.	No CA test	0	Pre COVID-19	no evaluated
1515	42547508	Women	30	Spanish	2017	Second term	Business Admin.	No CA test	0	Pre COVID-19	evaluated	no passed	1
1516	51257779	Men	25	Spanish	2017	Second term	Business Admin.	No CA test	0	Pre COVID-19	evaluated	no passed	3
1517	4578706	Men	28	Spanish	2017	Second term	Business Admin.	No CA test	0	Pre COVID-19	no evaluated
1518	75292602	Women	31	Spanish	2017	Second term	Business Admin.	CA test	1	Pre COVID-19	evaluated	passed	6.2
1519	53697069	Women	32	Spanish	2017	Second term	Business Admin.	CA test	2	Pre COVID-19	evaluated	passed	7
1520	47193458	Men	39	Spanish	2017	Second term	Business Admin.	No CA test	0	Pre COVID-19	no evaluated
1521	2939158	Women	20	Spanish	2017	Second term	Business Admin.	No CA test	0	Pre COVID-19	no evaluated
1522	6334405	Women	20	Spanish	2017	Second term	Business Admin.	No CA test	0	Pre COVID-19	evaluated	no passed	2
1523	12738841	Men	43	Spanish	2017	Second term	Business Admin.	No CA test	0	Pre COVID-19	no evaluated
1524	6033629	Women	38	Spanish	2017	Second term	Business Admin.	No CA test	0	Pre COVID-19	evaluated	no passed	3
1525	15774924	Women	29	Spanish	2017	Second term	Business Admin.	No CA test	0	Pre COVID-19	no evaluated
1526	#VALUE!	Women	23	Foreign	2017	Second term	Business Admin.	No CA test	0	Pre COVID-19	no evaluated
1527	54773165	Women	39	Spanish	2017	Second term	Business Admin.	No CA test	0	Pre COVID-19	no evaluated
1528	73373340	Men	26	Spanish	2017	Second term	Business Admin.	CA test	0	Pre COVID-19	evaluated	passed	7.6
1529	70404618	Women	31	Spanish	2017	Second term	Business Admin.	No CA test	0	Pre COVID-19	no evaluated
1530	2992908	Women	43	Spanish	2017	Second term	Business Admin.	No CA test	0	Pre COVID-19	no evaluated
1531	73029563	Men	39	Spanish	2017	Second term	Business Admin.	No CA test	0	Pre COVID-19	no evaluated
1532	72122091	Women	36	Spanish	2017	Second term	Business Admin.	No CA test	0	Pre COVID-19	no evaluated
1533	10544078	Women	52	Spanish	2017	Second term	Business Admin.	CA test	4	Pre COVID-19	evaluated	passed	6.3
1534	45644889	Men	43	Spanish	2017	Second term	Business Admin.	No CA test	0	Pre COVID-19	evaluated	no passed	2.5
1535	79158165	Men	23	Spanish	2017	Second term	Business Admin.	No CA test	0	Pre COVID-19	no evaluated
1536	52895826	Men	51	Spanish	2017	Second term	Business Admin.	No CA test	0	Pre COVID-19	evaluated	no passed	4
1537	47888163	Women	29	Spanish	2017	Second term	Business Admin.	No CA test	0	Pre COVID-19	no evaluated
1538	52478524	Men	48	Spanish	2017	Second term	Business Admin.	No CA test	0	Pre COVID-19	no evaluated
1539	45664675	Women	33	Spanish	2017	Second term	Business Admin.	No CA test	0	Pre COVID-19	no evaluated
1540	46252803	Women	24	Spanish	2017	Second term	Business Admin.	No CA test	0	Pre COVID-19	evaluated	no passed	0.5
1541	48910836	Women	31	Spanish	2017	Second term	Business Admin.	No CA test	0	Pre COVID-19	no evaluated
1542	14985183	Men	30	Spanish	2017	Second term	Business Admin.	No CA test	0	Pre COVID-19	evaluated	no passed	3.5
1543	2892678	Men	43	Spanish	2017	Second term	Business Admin.	No CA test	0	Pre COVID-19	no evaluated
1544	53854103	Women	30	Spanish	2017	Second term	Business Admin.	CA test	0	Pre COVID-19	no evaluated
1545	45330803	Men	40	Spanish	2017	Second term	Business Admin.	No CA test	0	Pre COVID-19	no evaluated
1546	51857204	Women	22	Spanish	2017	Second term	Business Admin.	No CA test	0	Pre COVID-19	no evaluated
1547	36506843	Men	37	Spanish	2017	Second term	Business Admin.	No CA test	0	Pre COVID-19	no evaluated
1548	11414453	Women	57	Spanish	2017	Second term	Business Admin.	No CA test	0	Pre COVID-19	no evaluated
1549	2632501	Men	25	Spanish	2017	Second term	Business Admin.	No CA test	0	Pre COVID-19	no evaluated
1550	5756816	Women	51	Spanish	2017	Second term	Business Admin.	CA test	0	Pre COVID-19	evaluated	passed	5
1551	54455667	Men	30	Spanish	2017	Second term	Business Admin.	No CA test	0	Pre COVID-19	no evaluated
1552	49215905	Men	37	Spanish	2017	Second term	Business Admin.	No CA test	0	Pre COVID-19	no evaluated
1553	44948259	Men	26	Spanish	2017	Second term	Business Admin.	No CA test	0	Pre COVID-19	no evaluated
1554	53958025	Women	30	Spanish	2017	Second term	Business Admin.	CA test	0	Pre COVID-19	no evaluated
1555	33051948	Women	34	Spanish	2017	Second term	Business Admin.	No CA test	0	Pre COVID-19	no evaluated
1556	50788677	Men	49	Spanish	2017	Second term	Business Admin.	No CA test	0	Pre COVID-19	no evaluated
1557	41353941	Men	30	Spanish	2017	Second term	Business Admin.	No CA test	0	Pre COVID-19	evaluated	passed	7.8
1558	9395167	Women	32	Spanish	2017	Second term	Business Admin.	No CA test	0	Pre COVID-19	no evaluated
1559	75276351	Men	36	Spanish	2017	Second term	Business Admin.	CA test	5	Pre COVID-19	evaluated	passed	7.8
1560	33794179	Women	44	Spanish	2017	Second term	Business Admin.	No CA test	0	Pre COVID-19	evaluated	no passed	1.3
1561	75042369	Men	35	Spanish	2017	Second term	Business Admin.	No CA test	0	Pre COVID-19	no evaluated
1562	53035448	Women	45	Spanish	2017	Second term	Business Admin.	CA test	3	Pre COVID-19	evaluated	passed	6.3
1563	47430206	Women	34	Spanish	2017	Second term	Business Admin.	No CA test	0	Pre COVID-19	evaluated	passed	6.5
1564	29110350	Women	42	Spanish	2017	Second term	Business Admin.	CA test	0	Pre COVID-19	no evaluated
1565	33182260	Women		Spanish	2017	Second term	Business Admin.	CA test	0	Pre COVID-19	evaluated	passed	7.8
1566	26831791	Men	48	Spanish	2017	Second term	Business Admin.	No CA test	0	Pre COVID-19	no evaluated
1567	33066194	Women	28	Spanish	2017	Second term	Business Admin.	No CA test	0	Pre COVID-19	evaluated	no passed	4
1568	23417327	Women	26	Spanish	2017	Second term	Business Admin.	No CA test	0	Pre COVID-19	no evaluated
1569	4547457	Men	41	Spanish	2017	Second term	Business Admin.	No CA test	0	Pre COVID-19	evaluated	passed	9
1570	53703831	Men	29	Spanish	2017	Second term	Business Admin.	No CA test	0	Pre COVID-19	no evaluated
1571	12203608	Women	33	Spanish	2017	Second term	Business Admin.	No CA test	0	Pre COVID-19	no evaluated
1572	51778068	Men	38	Spanish	2017	Second term	Business Admin.	No CA test	0	Pre COVID-19	evaluated	no passed	4
1573	51808669	Men	30	Spanish	2017	Second term	Business Admin.	No CA test	0	Pre COVID-19	evaluated	passed	5.5
1574	42568018	Men	30	Spanish	2017	Second term	Business Admin.	No CA test	0	Pre COVID-19	no evaluated
1575	25516786	Men	44	Spanish	2017	Second term	Business Admin.	No CA test	0	Pre COVID-19	evaluated	passed	10
1576	75084768	Men	31	Spanish	2017	Second term	Business Admin.	CA test	0	Pre COVID-19	no evaluated
1577	7885488	Men	50	Spanish	2017	Second term	Business Admin.	No CA test	0	Pre COVID-19	no evaluated
1578	20394897	Men	28	Spanish	2017	Second term	Business Admin.	No CA test	0	Pre COVID-19	no evaluated
1579	47564992	Men	27	Spanish	2017	Second term	Business Admin.	CA test	6	Pre COVID-19	evaluated	no passed	0
1580	9545179	Men	32	Spanish	2017	Second term	Business Admin.	No CA test	0	Pre COVID-19	no evaluated
1581	#VALUE!	Women	30	Foreign	2017	Second term	Business Admin.	CA test	1	Pre COVID-19	evaluated	passed	6.2
1582	42571684	Women	23	Spanish	2017	Second term	Business Admin.	No CA test	0	Pre COVID-19	evaluated	no passed	3.3
1583	47634558	Men	29	Spanish	2017	Second term	Business Admin.	No CA test	0	Pre COVID-19	no evaluated
1584	11795622	Men	40	Spanish	2017	Second term	Business Admin.	No CA test	0	Pre COVID-19	no evaluated
1585	27060575	Women	39	Foreign	2017	Second term	Business Admin.	No CA test	0	Pre COVID-19	evaluated	no passed	3.3
1586	#VALUE!	Women	37	Spanish	2017	Second term	Business Admin.	No CA test	0	Pre COVID-19	no evaluated
1587	#VALUE!	Women	23	Foreign	2017	Second term	Business Admin.	CA test	0	Pre COVID-19	evaluated	no passed	3
1588	5739122	Women	55	Spanish	2017	Second term	Business Admin.	No CA test	0	Pre COVID-19	no evaluated
1589	3816243	Women	45	Spanish	2017	Second term	Business Admin.	No CA test	0	Pre COVID-19	evaluated	passed	7
1590	53806458	Women	32	Spanish	2017	Second term	Business Admin.	No CA test	0	Pre COVID-19	no evaluated
1591	52539398	Men	46	Spanish	2017	Second term	Business Admin.	No CA test	0	Pre COVID-19	no evaluated
1592	46406612	Women	37	Spanish	2017	Second term	Business Admin.	No CA test	0	Pre COVID-19	no evaluated
1593	20570860	Women	42	Spanish	2017	Second term	Business Admin.	No CA test	4	Pre COVID-19	evaluated	no passed	2
1594	53726642	Men	31	Spanish	2017	Second term	Business Admin.	No CA test	0	Pre COVID-19	evaluated	passed	7
1595	45666076	Men	24	Spanish	2017	Second term	Business Admin.	No CA test	0	Pre COVID-19	no evaluated
1596	#VALUE!	Women	30	Foreign	2017	Second term	Business Admin.	No CA test	0	Pre COVID-19	evaluated	no passed	0.5
1597	29506155	Women	49	Spanish	2017	Second term	Business Admin.	No CA test	0	Pre COVID-19	no evaluated
1598	74873643	Women	26	Spanish	2017	Second term	Business Admin.	No CA test	0	Pre COVID-19	no evaluated
1599	737066	Men	57	Spanish	2017	Second term	Business Admin.	No CA test	0	Pre COVID-19	evaluated	passed	6
1600	75619537	Men	33	Spanish	2017	Second term	Business Admin.	No CA test	2	Pre COVID-19	no evaluated
1601	80411988	Women	33	Spanish	2017	Second term	Business Admin.	No CA test	0	Pre COVID-19	no evaluated
1602	51250835	Men	25	Spanish	2017	Second term	Business Admin.	No CA test	0	Pre COVID-19	no evaluated
1603	51837380	Women	25	Spanish	2017	Second term	Business Admin.	CA test	0	Pre COVID-19	no evaluated
1604	47559656	Men	30	Spanish	2017	Second term	Business Admin.	No CA test	0	Pre COVID-19	no evaluated
1605	51463362	Men	27	Spanish	2017	Second term	Business Admin.	CA test	0	Pre COVID-19	evaluated	passed	6
1606	43788949	Men	42	Spanish	2017	Second term	Business Admin.	CA test	0	Pre COVID-19	evaluated	no passed	2.2
1607	72489296	Women	35	Spanish	2017	Second term	Business Admin.	CA test	0	Pre COVID-19	evaluated	passed	5.9
1608	50567515	Women	37	Spanish	2017	Second term	Business Admin.	No CA test	0	Pre COVID-19	evaluated	no passed	0.8
1609	769560	Men	51	Spanish	2017	Second term	Business Admin.	No CA test	0	Pre COVID-19	no evaluated
1610	5671951	Men	28	Spanish	2017	Second term	Business Admin.	No CA test	0	Pre COVID-19	no evaluated
1611	23411970	Women	29	Spanish	2017	Second term	Business Admin.	No CA test	0	Pre COVID-19	evaluated	no passed	4
1612	72251181	Women	31	Spanish	2017	Second term	Business Admin.	No CA test	0	Pre COVID-19	no evaluated
1613	5657741	Women	32	Spanish	2017	Second term	Business Admin.	CA test	1	Pre COVID-19	no evaluated
1614	29167850	Women	32	Spanish	2017	Second term	Business Admin.	No CA test	0	Pre COVID-19	evaluated	no passed	2.3
1615	44740171	Men	35	Spanish	2017	Second term	Business Admin.	No CA test	0	Pre COVID-19	no evaluated
1616	23659633	Women	24	Spanish	2017	Second term	Business Admin.	No CA test	0	Pre COVID-19	evaluated	no passed	3.3
1617	46019942	Women	33	Spanish	2017	Second term	Business Admin.	No CA test	0	Pre COVID-19	no evaluated
1618	76777806	Men	26	Spanish	2017	Second term	Business Admin.	No CA test	0	Pre COVID-19	no evaluated
1619	35822615	Women	39	Spanish	2017	Second term	Business Admin.	No CA test	0	Pre COVID-19	no evaluated
1620	48909194	Women	26	Spanish	2017	Second term	Business Admin.	No CA test	0	Pre COVID-19	no evaluated
1621	26550192	Men	56	Spanish	2017	Second term	Business Admin.	No CA test	0	Pre COVID-19	evaluated	no passed	0
1622	47373024	Women	33	Spanish	2017	Second term	Business Admin.	No CA test	0	Pre COVID-19	no evaluated
1623	48785446	Men	33	Spanish	2017	Second term	Business Admin.	No CA test	0	Pre COVID-19	no evaluated
1624	76064507	Men	29	Spanish	2017	Second term	Business Admin.	No CA test	0	Pre COVID-19	no evaluated
1625	15769160	Men	30	Spanish	2017	Second term	Business Admin.	No CA test	0	Pre COVID-19	no evaluated
1626	20374471	Women	41	Spanish	2017	Second term	Business Admin.	CA test	0	Pre COVID-19	no evaluated
1627	41924110	Women	26	Spanish	2017	Second term	Business Admin.	No CA test	0	Pre COVID-19	no evaluated
1628	12280564	Men	52	Spanish	2017	Second term	Business Admin.	No CA test	0	Pre COVID-19	evaluated	passed	5
1629	25534970	Women	40	Spanish	2017	Second term	Business Admin.	CA test	0	Pre COVID-19	no evaluated
1630	30588236	Men	33	Spanish	2017	Second term	Business Admin.	No CA test	0	Pre COVID-19	no evaluated
1631	20775047	Women	48	Spanish	2017	Second term	Business Admin.	No CA test	0	Pre COVID-19	no evaluated
1632	3089496	Women	37	Spanish	2017	Second term	Business Admin.	No CA test	9	Pre COVID-19	evaluated	passed	7
1633	71339352	Women	39	Spanish	2017	Second term	Business Admin.	CA test	0	Pre COVID-19	no evaluated
1634	20558420	Men	42	Spanish	2017	Second term	Business Admin.	CA test	1	Pre COVID-19	evaluated	passed	7.2
1635	17811717	Women	22	Spanish	2017	Second term	Business Admin.	CA test	16	Pre COVID-19	evaluated	passed	7.8
1636	25551726	Men	32	Spanish	2017	Second term	Business Admin.	CA test	0	Pre COVID-19	evaluated	no passed	1.8
1637	46001948	Men	29	Spanish	2017	Second term	Business Admin.	CA test	5	Pre COVID-19	evaluated	passed	7.6
1638	79329378	Men	28	Spanish	2017	Second term	Business Admin.	No CA test	0	Pre COVID-19	no evaluated
1639	9770305	Women	46	Spanish	2017	Second term	Business Admin.	No CA test	0	Pre COVID-19	no evaluated
1640	72231922	Men	39	Spanish	2017	Second term	Business Admin.	No CA test	0	Pre COVID-19	no evaluated
1641	72025556	Men	22	Spanish	2017	Second term	Business Admin.	No CA test	0	Pre COVID-19	no evaluated
1642	72010044	Women	24	Spanish	2017	Second term	Business Admin.	CA test	0	Pre COVID-19	evaluated	no passed	2
1643	47382942	Men	31	Spanish	2017	Second term	Business Admin.	No CA test	0	Pre COVID-19	evaluated	no passed	3
1644	79377775	Women	32	Spanish	2017	Second term	Business Admin.	No CA test	0	Pre COVID-19	no evaluated
1645	45069337	Men	34	Spanish	2017	Second term	Business Admin.	No CA test	0	Pre COVID-19	evaluated	passed	9
1646	48227243	Men	23	Spanish	2017	Second term	Business Admin.	No CA test	0	Pre COVID-19	no evaluated
1647	76400353	Women	28	Spanish	2017	Second term	Business Admin.	No CA test	0	Pre COVID-19	no evaluated
1648	#VALUE!	Women	42	Spanish	2017	Second term	Business Admin.	No CA test	0	Pre COVID-19	no evaluated
1649	50736618	Men	37	Spanish	2017	Second term	Business Admin.	No CA test	0	Pre COVID-19	no evaluated
1650	72424545	Women	31	Spanish	2017	Second term	Business Admin.	No CA test	0	Pre COVID-19	no evaluated
1651	71244301	Women	32	Spanish	2017	Second term	Business Admin.	No CA test	0	Pre COVID-19	no evaluated
1652	73929539	Women	33	Spanish	2017	Second term	Business Admin.	No CA test	0	Pre COVID-19	no evaluated
1653	#VALUE!	Men	32	Spanish	2017	Second term	Business Admin.	No CA test	0	Pre COVID-19	no evaluated
1654	72288469	Men	35	Spanish	2017	Second term	Business Admin.	No CA test	0	Pre COVID-19	no evaluated
1655	53902080	Women	34	Spanish	2017	Second term	Business Admin.	No CA test	0	Pre COVID-19	evaluated	no passed	3.3
1656	43447519	Women	39	Spanish	2017	Second term	Business Admin.	No CA test	0	Pre COVID-19	no evaluated
1657	20580224	Women	24	Spanish	2017	Second term	Business Admin.	No CA test	1	Pre COVID-19	no evaluated
1658	5751592	Men	51	Spanish	2017	Second term	Business Admin.	CA test	0	Pre COVID-19	evaluated	passed	6
1659	70436239	Women	24	Spanish	2017	Second term	Business Admin.	No CA test	0	Pre COVID-19	no evaluated
1660	50826691	Women	31	Spanish	2017	Second term	Business Admin.	CA test	1	Pre COVID-19	no evaluated
1661	52871909	Men	46	Spanish	2017	Second term	Business Admin.	No CA test	0	Pre COVID-19	no evaluated
1662	1172354	Men	50	Spanish	2017	Second term	Business Admin.	CA test	0	Pre COVID-19	evaluated	passed	8
1663	5795984	Men	23	Spanish	2017	Second term	Business Admin.	No CA test	0	Pre COVID-19	evaluated	no passed	4
1664	52559191	Men	44	Spanish	2017	Second term	Business Admin.	CA test	0	Pre COVID-19	no evaluated
1665	22943171	Men	32	Spanish	2017	Second term	Business Admin.	No CA test	0	Pre COVID-19	no evaluated
1666	9532262	Men	51	Spanish	2017	Second term	Business Admin.	CA test	0	Pre COVID-19	evaluated	passed	7.1
1667	73369147	Men	26	Spanish	2017	Second term	Business Admin.	No CA test	0	Pre COVID-19	evaluated	passed	7.5
1668	47203965	Women	35	Spanish	2017	Second term	Business Admin.	CA test	0	Pre COVID-19	evaluated	no passed	2.6
1669	50895921	Women	32	Spanish	2017	Second term	Business Admin.	CA test	4	Pre COVID-19	evaluated	no passed	0.8
1670	23402508	Women	31	Spanish	2017	Second term	Business Admin.	No CA test	0	Pre COVID-19	no evaluated
1671	45685340	Men	24	Spanish	2017	Second term	Business Admin.	No CA test	0	Pre COVID-19	evaluated	no passed	0.3
1672	20345509	Men	53	Spanish	2017	Second term	Business Admin.	No CA test	0	Pre COVID-19	no evaluated
1673	7571471	Men		Spanish	2017	Second term	Business Admin.	No CA test	0	Pre COVID-19	no evaluated
1674	47292371	Men	34	Spanish	2017	Second term	Business Admin.	No CA test	0	Pre COVID-19	no evaluated
1675	15792015	Women	26	Spanish	2017	Second term	Business Admin.	No CA test	0	Pre COVID-19	no evaluated
1676	31914128	Men	68	Spanish	2017	Second term	Business Admin.	No CA test	0	Pre COVID-19	no evaluated
1677	71092561	Women	41	Spanish	2017	Second term	Business Admin.	CA test	0	Pre COVID-19	evaluated	no passed	2.2
1678	23637352	Men	34	Spanish	2017	Second term	Business Admin.	No CA test	0	Pre COVID-19	no evaluated
1679	20386568	Men	38	Spanish	2017	Second term	Business Admin.	No CA test	0	Pre COVID-19	evaluated	no passed	1
1680	3261298	Men	43	Spanish	2017	Second term	Business Admin.	No CA test	0	Pre COVID-19	no evaluated
1681	51821296	Men	30	Spanish	2017	Second term	Business Admin.	No CA test	0	Pre COVID-19	no evaluated
1682	33867920	Men	41	Spanish	2017	Second term	Business Admin.	No CA test	0	Pre COVID-19	no evaluated
1683	35349004	Men	47	Spanish	2017	Second term	Business Admin.	No CA test	0	Pre COVID-19	no evaluated
1684	79324212	Men	32	Spanish	2017	Second term	Business Admin.	No CA test	0	Pre COVID-19	evaluated	no passed	0
1685	29560745	Men	29	Spanish	2017	Second term	Business Admin.	No CA test	0	Pre COVID-19	no evaluated
1686	23283263	Men	59	Spanish	2017	Second term	Business Admin.	No CA test	0	Pre COVID-19	no evaluated
1687	3501086	Women	25	Spanish	2017	Second term	Business Admin.	No CA test	0	Pre COVID-19	no evaluated
1688	#VALUE!	Women	25	Foreign	2017	Second term	Business Admin.	No CA test	0	Pre COVID-19	evaluated	no passed	2
1689	53218873	Men	41	Spanish	2017	Second term	Business Admin.	No CA test	0	Pre COVID-19	no evaluated
1690	23651841	Women	25	Spanish	2017	Second term	Business Admin.	No CA test	0	Pre COVID-19	no evaluated
1691	36401200	Men	55	Spanish	2017	Second term	Business Admin.	No CA test	0	Pre COVID-19	evaluated	no passed	3.5
1692	53396045	Women	35	Spanish	2017	Second term	Business Admin.	No CA test	0	Pre COVID-19	no evaluated
1693	46094466	Women	33	Spanish	2017	Second term	Business Admin.	No CA test	0	Pre COVID-19	evaluated	no passed	2.8
1694	47505064	Men	32	Spanish	2017	Second term	Business Admin.	No CA test	0	Pre COVID-19	no evaluated
1695	72842187	Women	34	Spanish	2017	Second term	Business Admin.	No CA test	0	Pre COVID-19	no evaluated
1696	47400790	Men	36	Spanish	2017	Second term	Business Admin.	No CA test	0	Pre COVID-19	no evaluated
1697	53339039	Women	42	Spanish	2017	Second term	Business Admin.	No CA test	0	Pre COVID-19	no evaluated
1698	24750868	Women	33	Spanish	2017	Second term	Business Admin.	No CA test	0	Pre COVID-19	no evaluated
1699	76610023	Women	38	Spanish	2017	Second term	Business Admin.	No CA test	0	Pre COVID-19	no evaluated
1700	9238239	Women	34	Spanish	2017	Second term	Business Admin.	CA test	0	Pre COVID-19	evaluated	passed	5
1701	#VALUE!	Women	36	Foreign	2017	Second term	Business Admin.	CA test	9	Pre COVID-19	evaluated	passed	8
1702	21819853	Men	51	Spanish	2017	Second term	Business Admin.	No CA test	5	Pre COVID-19	evaluated	passed	8
1703	73055541	Men	36	Spanish	2017	Second term	Business Admin.	No CA test	0	Pre COVID-19	no evaluated
1704	73340218	Men	31	Spanish	2017	Second term	Business Admin.	CA test	0	Pre COVID-19	evaluated	no passed	0.8
1705	2604498	Men	43	Spanish	2017	Second term	Business Admin.	No CA test	0	Pre COVID-19	no evaluated
1706	25955685	Women	27	Spanish	2017	Second term	Business Admin.	CA test	3	Pre COVID-19	evaluated	passed	9.6
1707	51101788	Men	36	Spanish	2017	Second term	Business Admin.	No CA test	2	Pre COVID-19	evaluated	passed	7
1708	45269602	Men	29	Spanish	2017	Second term	Business Admin.	CA test	0	Pre COVID-19	evaluated	no passed	1.6
1709	#VALUE!	Men	31	Foreign	2017	Second term	Business Admin.	No CA test	0	Pre COVID-19	no evaluated
1710	#VALUE!	Women	46	Spanish	2017	Second term	Business Admin.	No CA test	0	Pre COVID-19	evaluated	no passed	2.3
1711	71226517	Women	38	Spanish	2017	Second term	Business Admin.	CA test	0	Pre COVID-19	evaluated	passed	7.4
1712	43465445	Women	38	Spanish	2017	Second term	Business Admin.	No CA test	0	Pre COVID-19	no evaluated
1713	49446456	Women	25	Spanish	2017	Second term	Business Admin.	CA test	0	Pre COVID-19	evaluated	passed	9
1714	51448555	Men	29	Spanish	2017	Second term	Business Admin.	CA test	0	Pre COVID-19	evaluated	passed	5.8
1715	50529967	Men	47	Spanish	2017	Second term	Business Admin.	No CA test	0	Pre COVID-19	no evaluated
1716	7603243	Women	35	Spanish	2017	Second term	Business Admin.	No CA test	0	Pre COVID-19	no evaluated
1717	46082841	Women	25	Spanish	2017	Second term	Business Admin.	No CA test	0	Pre COVID-19	no evaluated
1718	51113138	Men	32	Spanish	2017	Second term	Business Admin.	No CA test	0	Pre COVID-19	no evaluated
1719	32077774	Men	36	Spanish	2017	Second term	Business Admin.	No CA test	0	Pre COVID-19	no evaluated
1720	47581531	Men	31	Spanish	2017	Second term	Business Admin.	No CA test	0	Pre COVID-19	no evaluated
1721	71870547	Men	32	Spanish	2017	Second term	Business Admin.	CA test	0	Pre COVID-19	evaluated	passed	5
1722	51231359	Men	44	Spanish	2017	Second term	Business Admin.	No CA test	0	Pre COVID-19	evaluated	passed	5
1723	29471377	Women	42	Spanish	2017	Second term	Business Admin.	No CA test	0	Pre COVID-19	no evaluated
1724	75286492	Men	26	Spanish	2017	Second term	Business Admin.	No CA test	0	Pre COVID-19	no evaluated
1725	45101149	Men	22	Spanish	2017	Second term	Business Admin.	No CA test	0	Pre COVID-19	no evaluated
1726	13598976	Women	41	Foreign	2017	Second term	Business Admin.	CA test	0	Pre COVID-19	evaluated	passed	8.6
1727	4971030	Men	29	Spanish	2017	Second term	Business Admin.	No CA test	0	Pre COVID-19	evaluated	passed	8
1728	4294460	Women	23	Spanish	2017	Second term	Business Admin.	No CA test	0	Pre COVID-19	evaluated	no passed	0.5
1729	25451795	Men	50	Spanish	2017	Second term	Business Admin.	CA test	0	Pre COVID-19	evaluated	no passed	4.4
1730	52761359	Men	43	Spanish	2017	Second term	Business Admin.	No CA test	0	Pre COVID-19	no evaluated
1731	79290932	Women	31	Spanish	2017	Second term	Business Admin.	No CA test	0	Pre COVID-19	no evaluated
1732	6633553	Women	25	Spanish	2017	Second term	Business Admin.	No CA test	0	Pre COVID-19	no evaluated
1733	4252447	Men	36	Spanish	2017	Second term	Business Admin.	CA test	0	Pre COVID-19	evaluated	passed	5
1734	26591402	Women	35	Spanish	2017	Second term	Business Admin.	No CA test	1	Pre COVID-19	no evaluated
1735	#VALUE!	Women		Foreign	2017	Second term	Business Admin.	No CA test	0	Pre COVID-19	no evaluated
1736	73059017	Men	32	Spanish	2017	Second term	Business Admin.	No CA test	0	Pre COVID-19	no evaluated
1737	5802658	Men	23	Spanish	2017	Second term	Business Admin.	No CA test	0	Pre COVID-19	no evaluated
1738	41894356	Women	27	Spanish	2017	Second term	Business Admin.	No CA test	0	Pre COVID-19	no evaluated
1739	79382225	Men	27	Spanish	2017	Second term	Business Admin.	No CA test	0	Pre COVID-19	no evaluated
1740	54310635	Women	32	Spanish	2017	Second term	Business Admin.	No CA test	7	Pre COVID-19	evaluated	no passed	0
1741	52470860	Men	44	Spanish	2017	Second term	Business Admin.	No CA test	0	Pre COVID-19	no evaluated
1742	#VALUE!	Women	30	Foreign	2017	Second term	Business Admin.	No CA test	0	Pre COVID-19	no evaluated
1743	4502145	Men	58	Spanish	2017	Second term	Business Admin.	CA test	0	Pre COVID-19	evaluated	no passed	1.6
1744	44719353	Women	35	Spanish	2017	Second term	Business Admin.	No CA test	0	Pre COVID-19	no evaluated
1745	12303279	Women	35	Spanish	2017	Second term	Business Admin.	No CA test	0	Pre COVID-19	evaluated	no passed	2.5
1746	45161878	Women	38	Spanish	2017	Second term	Business Admin.	CA test	0	Pre COVID-19	evaluated	no passed	2.4
1747	53233717	Women	35	Spanish	2017	Second term	Business Admin.	CA test	1	Pre COVID-19	evaluated	passed	6.4
1748	25821930	Men	38	Spanish	2017	Second term	Business Admin.	No CA test	0	Pre COVID-19	no evaluated
1749	44428990	Men	44	Spanish	2017	Second term	Business Admin.	No CA test	0	Pre COVID-19	no evaluated
1750	#VALUE!	Men	34	Foreign	2017	Second term	Business Admin.	CA test	1	Pre COVID-19	evaluated	passed	5
1751	76239989	Women	36	Spanish	2017	Second term	Business Admin.	No CA test	0	Pre COVID-19	evaluated	passed	6
1752	44029292	Women	48	Spanish	2017	Second term	Business Admin.	No CA test	0	Pre COVID-19	no evaluated
1753	50827700	Women	29	Spanish	2017	Second term	Business Admin.	No CA test	0	Pre COVID-19	no evaluated
1754	52238543	Men	58	Spanish	2017	Second term	Business Admin.	No CA test	0	Pre COVID-19	evaluated	no passed	1.5
1755	5203172	Men	25	Spanish	2017	Second term	Business Admin.	No CA test	0	Pre COVID-19	no evaluated
1756	76766740	Women	42	Spanish	2017	Second term	Business Admin.	No CA test	0	Pre COVID-19	no evaluated
1757	74129942	Women	42	Spanish	2017	Second term	Business Admin.	No CA test	0	Pre COVID-19	no evaluated
1758	71168235	Men	32	Spanish	2017	Second term	Business Admin.	No CA test	0	Pre COVID-19	evaluated	no passed	2
1759	45678984	Women	28	Spanish	2017	Second term	Business Admin.	No CA test	0	Pre COVID-19	no evaluated
1760	27684677	Men	50	Spanish	2017	Second term	Business Admin.	CA test	6	Pre COVID-19	evaluated	passed	5
1761	51461692	Men	33	Spanish	2017	Second term	Business Admin.	No CA test	0	Pre COVID-19	no evaluated
1762	53331195	Women	51	Spanish	2017	Second term	Business Admin.	No CA test	0	Pre COVID-19	no evaluated
1763	44812583	Women	36	Spanish	2017	Second term	Business Admin.	No CA test	0	Pre COVID-19	no evaluated
1764	79457645	Women	33	Spanish	2017	Second term	Business Admin.	No CA test	0	Pre COVID-19	no evaluated
1765	75091319	Men	27	Spanish	2017	Second term	Business Admin.	No CA test	3	Pre COVID-19	evaluated	no passed	4
1766	72294225	Men	35	Spanish	2017	Second term	Business Admin.	CA test	0	Pre COVID-19	evaluated	passed	6.8
1767	77073270	Women	31	Spanish	2017	Second term	Business Admin.	No CA test	0	Pre COVID-19	no evaluated
1768	20559724	Women	42	Spanish	2017	Second term	Business Admin.	No CA test	0	Pre COVID-19	no evaluated
1769	9302243	Men	38	Spanish	2017	Second term	Business Admin.	No CA test	0	Pre COVID-19	no evaluated
1770	45035172	Men	34	Spanish	2017	Second term	Business Admin.	No CA test	0	Pre COVID-19	no evaluated
1771	51239037	Women	30	Spanish	2017	Second term	Business Admin.	No CA test	0	Pre COVID-19	no evaluated
1772	78157054	Men	36	Spanish	2017	Second term	Business Admin.	No CA test	0	Pre COVID-19	evaluated	no passed	2.3
1773	72023616	Men	29	Spanish	2017	Second term	Business Admin.	CA test	5	Pre COVID-19	evaluated	passed	7.4
1774	2956452	Women	53	Spanish	2017	Second term	Business Admin.	No CA test	0	Pre COVID-19	evaluated	no passed	3.3
1775	2897375	Men		Spanish	2017	Second term	Business Admin.	No CA test	0	Pre COVID-19	no evaluated
1776	33841465	Men	44	Spanish	2017	Second term	Business Admin.	No CA test	0	Pre COVID-19	no evaluated
1777	45107188	Women	42	Spanish	2017	Second term	Business Admin.	No CA test	0	Pre COVID-19	no evaluated
1778	75481064	Men	35	Spanish	2017	Second term	Business Admin.	No CA test	0	Pre COVID-19	no evaluated
1779	20802403	Men	28	Spanish	2017	Second term	Business Admin.	No CA test	0	Pre COVID-19	no evaluated
1780	73435766	Women	37	Spanish	2017	Second term	Business Admin.	CA test	0	Pre COVID-19	evaluated	passed	6
1781	48820243	Men	34	Spanish	2017	Second term	Business Admin.	No CA test	0	Pre COVID-19	no evaluated
1782	27107124	Men	28	Spanish	2017	Second term	Business Admin.	No CA test	0	Pre COVID-19	no evaluated
1783	54473902	Women	26	Spanish	2017	Second term	Business Admin.	No CA test	0	Pre COVID-19	no evaluated
1784	51237501	Men	30	Spanish	2017	Second term	Business Admin.	No CA test	0	Pre COVID-19	no evaluated
1785	25502615	Men	52	Spanish	2017	Second term	Business Admin.	No CA test	0	Pre COVID-19	no evaluated
1786	50568946	Women	37	Spanish	2017	Second term	Business Admin.	No CA test	0	Pre COVID-19	no evaluated
1787	35948242	Men	24	Spanish	2017	Second term	Business Admin.	No CA test	0	Pre COVID-19	no evaluated
1788	4976616	Women	29	Spanish	2017	Second term	Business Admin.	No CA test	0	Pre COVID-19	no evaluated
1789	54070407	Women	46	Spanish	2017	Second term	Business Admin.	CA test	0	Pre COVID-19	no evaluated
1790	49355660	Men	36	Spanish	2017	Second term	Business Admin.	No CA test	0	Pre COVID-19	no evaluated
1791	53541928	Men	29	Spanish	2017	Second term	Business Admin.	No CA test	0	Pre COVID-19	evaluated	no passed	4
1792	25955633	Men	25	Spanish	2017	Second term	Business Admin.	No CA test	0	Pre COVID-19	no evaluated
1793	46652063	Women	37	Spanish	2017	Second term	Business Admin.	No CA test	0	Pre COVID-19	no evaluated
1794	50906847	Men	30	Spanish	2017	Second term	Business Admin.	No CA test	0	Pre COVID-19	no evaluated
1795	15865178	Women	26	Spanish	2017	Second term	Business Admin.	No CA test	0	Pre COVID-19	no evaluated
1796	53854401	Women	30	Spanish	2017	Second term	Business Admin.	No CA test	0	Pre COVID-19	evaluated	no passed	0.5
1797	45985503	Men	43	Spanish	2017	Second term	Business Admin.	No CA test	0	Pre COVID-19	no evaluated
1798	43309805	Women	62	Spanish	2017	Second term	Business Admin.	No CA test	0	Pre COVID-19	no evaluated
1799	30919201	Women	52	Spanish	2017	Second term	Business Admin.	No CA test	1	Pre COVID-19	evaluated	passed	6
1800	75010452	Women	34	Spanish	2017	Second term	Business Admin.	No CA test	0	Pre COVID-19	no evaluated
1801	3493485	Men	27	Spanish	2017	Second term	Business Admin.	No CA test	0	Pre COVID-19	no evaluated
1802	#VALUE!	Women	33	Spanish	2017	Second term	Business Admin.	No CA test	0	Pre COVID-19	no evaluated
1803	74592738	Men	33	Spanish	2017	Second term	Business Admin.	No CA test	0	Pre COVID-19	no evaluated
1804	79261349	Men	37	Spanish	2017	Second term	Business Admin.	No CA test	0	Pre COVID-19	no evaluated
1805	72421431	Women	33	Spanish	2017	Second term	Business Admin.	No CA test	0	Pre COVID-19	no evaluated
1806	73365949	Women	26	Spanish	2017	Second term	Business Admin.	No CA test	0	Pre COVID-19	no evaluated
1807	54480126	Men	26	Spanish	2017	Second term	Business Admin.	No CA test	0	Pre COVID-19	no evaluated
1808	53831654	Women	40	Spanish	2017	Second term	Business Admin.	No CA test	0	Pre COVID-19	no evaluated
1809	45224013	Men	35	Spanish	2017	Second term	Business Admin.	No CA test	0	Pre COVID-19	no evaluated
1810	6626047	Men	31	Spanish	2017	Second term	Business Admin.	No CA test	0	Pre COVID-19	evaluated	passed	7
1811	79683430	Women	38	Spanish	2017	Second term	Business Admin.	No CA test	0	Pre COVID-19	no evaluated
1812	50667801	Men	43	Spanish	2017	Second term	Business Admin.	No CA test	0	Pre COVID-19	evaluated	passed	5.5
1813	3026685	Women	53	Spanish	2017	Second term	Business Admin.	No CA test	0	Pre COVID-19	no evaluated
1814	8335299	Men	42	Spanish	2017	Second term	Business Admin.	No CA test	0	Pre COVID-19	no evaluated
1815	72007366	Men	36	Spanish	2017	Second term	Business Admin.	No CA test	0	Pre COVID-19	no evaluated
1816	71247506	Men	28	Spanish	2017	Second term	Business Admin.	No CA test	0	Pre COVID-19	evaluated	no passed	4
1817	53484350	Men	42	Spanish	2017	Second term	Business Admin.	No CA test	0	Pre COVID-19	evaluated	no passed	0.5
1818	49073487	Women	25	Spanish	2017	Second term	Business Admin.	No CA test	1	Pre COVID-19	evaluated	no passed	2.3
1819	53364280	Men	40	Spanish	2017	Second term	Business Admin.	No CA test	0	Pre COVID-19	evaluated	passed	6
1820	34435744	Women	49	Spanish	2017	Second term	Business Admin.	No CA test	0	Pre COVID-19	no evaluated
1821	32986044	Men	56	Spanish	2017	Second term	Business Admin.	No CA test	0	Pre COVID-19	no evaluated
1822	44756382	Men	40	Spanish	2017	Second term	Business Admin.	No CA test	0	Pre COVID-19	no evaluated
1823	5686020	Men	25	Spanish	2017	Second term	Business Admin.	No CA test	0	Pre COVID-19	no evaluated
1824	51342937	Men	29	Spanish	2017	Second term	Business Admin.	No CA test	0	Pre COVID-19	no evaluated
1825	31145272	Women	48	Spanish	2017	Second term	Business Admin.	No CA test	0	Pre COVID-19	no evaluated
1826	33152247	Women	49	Spanish	2017	Second term	Business Admin.	No CA test	0	Pre COVID-19	no evaluated
1827	29424226	Men	46	Spanish	2017	Second term	Business Admin.	No CA test	0	Pre COVID-19	evaluated	passed	7.5
1828	4197589	Women	49	Spanish	2017	Second term	Business Admin.	No CA test	0	Pre COVID-19	no evaluated
1829	53340565	Women	42	Spanish	2017	Second term	Business Admin.	CA test	5	Pre COVID-19	evaluated	passed	5.8
1830	50439405	Men	46	Spanish	2017	Second term	Business Admin.	No CA test	0	Pre COVID-19	no evaluated
1831	71816571	Men	25	Spanish	2017	Second term	Business Admin.	No CA test	0	Pre COVID-19	evaluated	no passed	1.3
1832	5716875	Women	58	Spanish	2017	Second term	Business Admin.	No CA test	0	Pre COVID-19	no evaluated
1833	#VALUE!	Women	38	Foreign	2017	Second term	Business Admin.	No CA test	0	Pre COVID-19	no evaluated
1834	31992205	Women	54	Spanish	2017	Second term	Business Admin.	No CA test	0	Pre COVID-19	no evaluated
1835	16645764	Women	47	Spanish	2017	Second term	Business Admin.	No CA test	0	Pre COVID-19	no evaluated
1836	79155974	Men	27	Spanish	2017	Second term	Business Admin.	No CA test	0	Pre COVID-19	no evaluated
1837	34385516	Men	52	Spanish	2017	Second term	Business Admin.	No CA test	0	Pre COVID-19	no evaluated
1838	53737037	Women	26	Spanish	2017	Second term	Business Admin.	No CA test	0	Pre COVID-19	no evaluated
1839	4534326	Women	46	Spanish	2017	Second term	Business Admin.	No CA test	0	Pre COVID-19	evaluated	no passed	4
1840	2280982	Men	43	Spanish	2017	Second term	Business Admin.	No CA test	0	Pre COVID-19	no evaluated
1841	45910810	Men	29	Spanish	2017	Second term	Business Admin.	No CA test	0	Pre COVID-19	no evaluated
1842	45171610	Men	38	Spanish	2017	Second term	Business Admin.	No CA test	0	Pre COVID-19	evaluated	no passed	3.3
1843	52709270	Men	31	Spanish	2017	Second term	Business Admin.	CA test	0	Pre COVID-19	evaluated	no passed	0.8
1844	47263422	Women	29	Spanish	2017	Second term	Business Admin.	No CA test	0	Pre COVID-19	no evaluated
1845	13126162	Women	42	Spanish	2017	Second term	Business Admin.	No CA test	1	Pre COVID-19	no evaluated
1846	76111984	Women	36	Spanish	2017	Second term	Business Admin.	No CA test	0	Pre COVID-19	evaluated	no passed	4
1847	72755415	Women	29	Spanish	2017	Second term	Business Admin.	No CA test	0	Pre COVID-19	evaluated	no passed	1
1848	10128483	Men	48	Spanish	2017	Second term	Business Admin.	No CA test	0	Pre COVID-19	no evaluated
1849	2600275	Women	44	Spanish	2017	Second term	Business Admin.	No CA test	0	Pre COVID-19	no evaluated
1850	50911428	Women	28	Spanish	2017	Second term	Business Admin.	No CA test	0	Pre COVID-19	evaluated	no passed	1
1851	17809666	Women	25	Spanish	2017	Second term	Business Admin.	CA test	1	Pre COVID-19	no evaluated
1852	79382120	Men	38	Spanish	2017	Second term	Business Admin.	CA test	4	Pre COVID-19	evaluated	passed	7.4
1853	72300090	Women	30	Spanish	2017	Second term	Business Admin.	No CA test	0	Pre COVID-19	no evaluated
1854	33188980	Women	40	Spanish	2017	Second term	Business Admin.	No CA test	0	Pre COVID-19	no evaluated
1855	77950385	Women	28	Spanish	2017	Second term	Business Admin.	CA test	0	Pre COVID-19	evaluated	passed	6.7
1856	36442763	Men	46	Spanish	2017	Second term	Business Admin.	No CA test	0	Pre COVID-19	no evaluated
1857	36483207	Women	43	Spanish	2017	Second term	Business Admin.	CA test	0	Pre COVID-19	evaluated	passed	6.4
1858	25422245	Men	53	Spanish	2017	Second term	Business Admin.	No CA test	0	Pre COVID-19	no evaluated
1859	29110673	Men	42	Spanish	2017	Second term	Business Admin.	No CA test	0	Pre COVID-19	no evaluated
1860	72400477	Men	40	Spanish	2017	Second term	Business Admin.	No CA test	0	Pre COVID-19	no evaluated
1861	39821300	Women	23	Spanish	2017	Second term	Business Admin.	No CA test	0	Pre COVID-19	no evaluated
1862	2851090	Men	62	Spanish	2017	Second term	Business Admin.	No CA test	0	Pre COVID-19	no evaluated
1863	48662388	Men	38	Spanish	2017	Second term	Business Admin.	No CA test	0	Pre COVID-19	no evaluated
1864	51131640	Men	26	Spanish	2017	Second term	Business Admin.	No CA test	0	Pre COVID-19	no evaluated
1865	44812397	Women	36	Spanish	2017	Second term	Business Admin.	No CA test	0	Pre COVID-19	no evaluated
1866	74538606	Men	54	Spanish	2017	Second term	Business Admin.	No CA test	0	Pre COVID-19	no evaluated
1867	78168467	Men	29	Spanish	2017	Second term	Business Admin.	No CA test	0	Pre COVID-19	no evaluated
1868	72537818	Men	25	Spanish	2017	Second term	Business Admin.	No CA test	0	Pre COVID-19	no evaluated
1869	9364399	Men	42	Spanish	2017	Second term	Business Admin.	No CA test	0	Pre COVID-19	no evaluated
1870	30868116	Men	52	Spanish	2017	Second term	Business Admin.	No CA test	0	Pre COVID-19	no evaluated
1871	25805746	Women	41	Spanish	2017	Second term	Business Admin.	CA test	0	Pre COVID-19	evaluated	no passed	2.2
1872	71698815	Men	32	Spanish	2017	Second term	Business Admin.	No CA test	0	Pre COVID-19	evaluated	passed	7
1873	49271173	Men	37	Spanish	2017	Second term	Business Admin.	No CA test	3	Pre COVID-19	evaluated	no passed	3.5
1874	74869759	Men	33	Spanish	2017	Second term	Business Admin.	No CA test	0	Pre COVID-19	no evaluated
1875	72432171	Men	31	Spanish	2017	Second term	Business Admin.	No CA test	0	Pre COVID-19	no evaluated
1876	5794498	Men	26	Spanish	2017	Second term	Business Admin.	No CA test	0	Pre COVID-19	no evaluated
1877	53058653	Men	48	Spanish	2017	Second term	Business Admin.	CA test	0	Pre COVID-19	evaluated	passed	6
1878	73148688	Men	32	Spanish	2017	Second term	Business Admin.	No CA test	0	Pre COVID-19	no evaluated
1879	52728598	Men	46	Spanish	2017	Second term	Business Admin.	No CA test	1	Pre COVID-19	evaluated	no passed	3.5
1880	16913843	Women	49	Spanish	2017	Second term	Business Admin.	No CA test	0	Pre COVID-19	no evaluated
1881	45142816	Men	30	Spanish	2017	Second term	Business Admin.	No CA test	0	Pre COVID-19	no evaluated
1882	21825910	Men	49	Spanish	2017	Second term	Business Admin.	No CA test	0	Pre COVID-19	no evaluated
1883	53854973	Men	30	Spanish	2017	Second term	Business Admin.	CA test	0	Pre COVID-19	evaluated	passed	5.6
1884	44857543	Women	41	Spanish	2017	Second term	Business Admin.	No CA test	0	Pre COVID-19	no evaluated
1885	29570816	Women	28	Spanish	2017	Second term	Business Admin.	CA test	0	Pre COVID-19	no evaluated
1886	79108734	Women	26	Spanish	2017	Second term	Business Admin.	CA test	0	Pre COVID-19	no evaluated
1887	13522946	Women	39	Spanish	2017	Second term	Business Admin.	No CA test	0	Pre COVID-19	no evaluated
1888	47755172	Women	25	Spanish	2017	Second term	Business Admin.	No CA test	0	Pre COVID-19	no evaluated
1889	18113533	Women	34	Spanish	2017	Second term	Business Admin.	No CA test	0	Pre COVID-19	no evaluated
1890	20576148	Men	33	Spanish	2017	Second term	Business Admin.	No CA test	0	Pre COVID-19	evaluated	no passed	4
1891	51842782	Men	24	Spanish	2017	Second term	Business Admin.	No CA test	0	Pre COVID-19	no evaluated
1892	50582419	Women	30	Spanish	2017	Second term	Business Admin.	No CA test	0	Pre COVID-19	no evaluated
1893	43870026	Men	43	Spanish	2017	Second term	Business Admin.	No CA test	0	Pre COVID-19	no evaluated
1894	35838220	Women	27	Spanish	2017	Second term	Business Admin.	No CA test	0	Pre COVID-19	evaluated	no passed	3.5
1895	47376194	Men	37	Spanish	2017	Second term	Business Admin.	No CA test	0	Pre COVID-19	no evaluated
1896	29485143	Women	26	Spanish	2017	Second term	Business Admin.	No CA test	0	Pre COVID-19	no evaluated
1897	26385714	Men	42	Spanish	2017	Second term	Business Admin.	No CA test	0	Pre COVID-19	evaluated	no passed	0
1898	33900809	Men	28	Spanish	2017	Second term	Business Admin.	No CA test	0	Pre COVID-19	no evaluated
1899	53059491	Women	47	Spanish	2017	Second term	Business Admin.	No CA test	0	Pre COVID-19	no evaluated
1900	25513888	Men	44	Spanish	2017	Second term	Business Admin.	No CA test	1	Pre COVID-19	evaluated	passed	8
1901	27164355	Women	33	Spanish	2017	Second term	Business Admin.	No CA test	0	Pre COVID-19	no evaluated
1902	#VALUE!	Women	25	Foreign	2017	Second term	Business Admin.	No CA test	0	Pre COVID-19	no evaluated
1903	2289097	Men	41	Spanish	2017	Second term	Business Admin.	No CA test	0	Pre COVID-19	no evaluated
1904	51815532	Men	28	Spanish	2017	Second term	Business Admin.	No CA test	0	Pre COVID-19	no evaluated
1905	46195661	Men	28	Spanish	2017	Second term	Business Admin.	No CA test	0	Pre COVID-19	evaluated	passed	8.5
1906	31996064	Men	52	Spanish	2017	Second term	Business Admin.	CA test	0	Pre COVID-19	evaluated	passed	8
1907	3498512	Women	24	Spanish	2017	Second term	Business Admin.	CA test	0	Pre COVID-19	evaluated	no passed	2
1908	53913549	Women	34	Spanish	2017	Second term	Business Admin.	No CA test	0	Pre COVID-19	no evaluated
1909	71161149	Men	37	Spanish	2017	Second term	Business Admin.	No CA test	0	Pre COVID-19	evaluated	no passed	3.5
1910	44879135	Men	27	Spanish	2017	Second term	Business Admin.	No CA test	0	Pre COVID-19	no evaluated
1911	79110680	Women	27	Spanish	2017	Second term	Business Admin.	No CA test	0	Pre COVID-19	no evaluated
1912	2265326	Men	59	Spanish	2017	Second term	Business Admin.	No CA test	0	Pre COVID-19	no evaluated
1913	51114995	Men	26	Spanish	2017	Second term	Business Admin.	No CA test	0	Pre COVID-19	evaluated	no passed	1.5
1914	53523562	Men	37	Spanish	2017	Second term	Business Admin.	No CA test	0	Pre COVID-19	no evaluated
1915	15835810	Men	25	Spanish	2017	Second term	Business Admin.	No CA test	3	Pre COVID-19	evaluated	no passed	3.8
1916	5201362	Women	26	Spanish	2017	Second term	Business Admin.	No CA test	0	Pre COVID-19	no evaluated
1917	45076102	Women	31	Spanish	2017	Second term	Business Admin.	No CA test	0	Pre COVID-19	no evaluated
1918	34650528	Women	27	Spanish	2017	Second term	Business Admin.	No CA test	0	Pre COVID-19	no evaluated
1919	73240193	Men	32	Spanish	2017	Second term	Business Admin.	No CA test	0	Pre COVID-19	no evaluated
1920	9785763	Women	35	Spanish	2017	Second term	Business Admin.	No CA test	0	Pre COVID-19	no evaluated
1921	45836876	Men	42	Spanish	2017	Second term	Business Admin.	No CA test	0	Pre COVID-19	evaluated	no passed	2.3
1922	20392564	Men	33	Spanish	2017	Second term	Business Admin.	No CA test	0	Pre COVID-19	no evaluated
1923	13508851	Women	40	Spanish	2017	Second term	Business Admin.	No CA test	1	Pre COVID-19	evaluated	no passed	0
1924	50909550	Men	28	Spanish	2017	Second term	Business Admin.	CA test	1	Pre COVID-19	evaluated	passed	6.4
1925	9270367	Men	48	Spanish	2017	Second term	Business Admin.	No CA test	0	Pre COVID-19	evaluated	no passed	1.5
1926	1172249	Women	50	Spanish	2017	Second term	Business Admin.	CA test	0	Pre COVID-19	evaluated	passed	8
1927	44993874	Women	28	Spanish	2017	Second term	Business Admin.	No CA test	0	Pre COVID-19	evaluated	passed	6
1928	37679077	Men	53	Spanish	2017	Second term	Business Admin.	No CA test	0	Pre COVID-19	no evaluated
1929	22932031	Men	38	Spanish	2017	Second term	Business Admin.	No CA test	0	Pre COVID-19	no evaluated
1930	36497021	Women	33	Spanish	2017	Second term	Business Admin.	No CA test	0	Pre COVID-19	no evaluated
1931	2285155	Women	35	Spanish	2017	Second term	Business Admin.	No CA test	0	Pre COVID-19	evaluated	no passed	1.8
1932	33116291	Men	53	Spanish	2017	Second term	Business Admin.	No CA test	0	Pre COVID-19	no evaluated
1933	26396479	Women	33	Spanish	2017	Second term	Business Admin.	No CA test	0	Pre COVID-19	evaluated	passed	6
1934	53717578	Women	33	Spanish	2017	Second term	Business Admin.	No CA test	0	Pre COVID-19	no evaluated
1935	17811044	Men	25	Spanish	2017	Second term	Business Admin.	No CA test	0	Pre COVID-19	evaluated	no passed	4
1936	121350674	Women	33	Foreign	2017	Second term	Business Admin.	No CA test	0	Pre COVID-19	no evaluated
1937	23638986	Women	40	Spanish	2017	Second term	Business Admin.	CA test	3	Pre COVID-19	evaluated	passed	6.9
1938	#VALUE!	Women	34	Foreign	2017	Second term	Business Admin.	No CA test	1	Pre COVID-19	evaluated	passed	8
1939	79614755	Men	29	Spanish	2017	Second term	Business Admin.	No CA test	0	Pre COVID-19	evaluated	passed	5
1940	16962889	Men	35	Spanish	2017	Second term	Business Admin.	No CA test	0	Pre COVID-19	no evaluated
1941	50699178	Women	30	Spanish	2017	Second term	Business Admin.	No CA test	0	Pre COVID-19	no evaluated
1942	54010260	Men	24	Spanish	2017	Second term	Business Admin.	No CA test	0	Pre COVID-19	no evaluated
1943	18804196	Men	29	Spanish	2017	Second term	Business Admin.	No CA test	0	Pre COVID-19	no evaluated
1944	45100824	Men	26	Spanish	2017	Second term	Business Admin.	No CA test	0	Pre COVID-19	no evaluated
1945	23414722	Men	27	Spanish	2017	Second term	Business Admin.	No CA test	0	Pre COVID-19	no evaluated
1946	46108704	Women	37	Spanish	2017	Second term	Business Admin.	No CA test	0	Pre COVID-19	no evaluated
1947	52256548	Men	52	Spanish	2017	Second term	Business Admin.	No CA test	0	Pre COVID-19	no evaluated
1948	77307316	Men	30	Spanish	2017	Second term	Business Admin.	No CA test	0	Pre COVID-19	evaluated	no passed	0
1949	12164178	Men	47	Spanish	2017	Second term	Business Admin.	CA test	0	Pre COVID-19	evaluated	no passed	0
1950	35242556	Men	46	Spanish	2017	Second term	Business Admin.	No CA test	0	Pre COVID-19	evaluated	passed	7
1951	14290612	Men	45	Spanish	2017	Second term	Business Admin.	No CA test	0	Pre COVID-19	evaluated	no passed	2.8
1952	50451659	Men	45	Spanish	2017	Second term	Business Admin.	No CA test	0	Pre COVID-19	no evaluated
1953	#VALUE!	Women	45	Foreign	2017	Second term	Business Admin.	No CA test	0	Pre COVID-19	no evaluated
1954	50826447	Women	32	Spanish	2017	Second term	Business Admin.	No CA test	0	Pre COVID-19	no evaluated
1955	47843733	Men	36	Spanish	2017	Second term	Business Admin.	No CA test	0	Pre COVID-19	no evaluated
1956	#VALUE!	Women	37	Foreign	2017	Second term	Business Admin.	CA test	0	Pre COVID-19	no evaluated
1957	20560001	Men	43	Spanish	2017	Second term	Business Admin.	No CA test	0	Pre COVID-19	evaluated	passed	5
1958	49293854	Men	34	Spanish	2017	Second term	Business Admin.	No CA test	0	Pre COVID-19	evaluated	passed	7
1959	73557716	Women	24	Spanish	2017	Second term	Business Admin.	No CA test	0	Pre COVID-19	no evaluated
1960	23396008	Women	28	Spanish	2017	Second term	Business Admin.	No CA test	0	Pre COVID-19	evaluated	no passed	0
1961	29355157	Men	50	Spanish	2017	Second term	Business Admin.	No CA test	0	Pre COVID-19	no evaluated
1962	48947724	Men	28	Spanish	2017	Second term	Business Admin.	No CA test	0	Pre COVID-19	no evaluated
1963	#VALUE!	Men	32	Spanish	2017	Second term	Business Admin.	No CA test	0	Pre COVID-19	evaluated	no passed	4.3
1964	36501759	Men	33	Spanish	2017	Second term	Business Admin.	No CA test	0	Pre COVID-19	no evaluated
1965	72427563	Men	27	Spanish	2017	Second term	Business Admin.	No CA test	0	Pre COVID-19	no evaluated
1966	29535024	Men	43	Spanish	2017	Second term	Business Admin.	No CA test	0	Pre COVID-19	evaluated	no passed	0
1967	#VALUE!	Women	37	Foreign	2017	Second term	Business Admin.	No CA test	0	Pre COVID-19	no evaluated
1968	29276927	Men	39	Spanish	2017	Second term	Business Admin.	No CA test	0	Pre COVID-19	no evaluated
1969	16430250	Men	35	Spanish	2017	Second term	Business Admin.	No CA test	0	Pre COVID-19	evaluated	no passed	4
1970	46090836	Men	29	Spanish	2017	Second term	Business Admin.	No CA test	0	Pre COVID-19	no evaluated
1971	53975286	Women	30	Spanish	2017	Second term	Business Admin.	No CA test	0	Pre COVID-19	no evaluated
1972	77521415	Women	27	Spanish	2017	Second term	Business Admin.	No CA test	0	Pre COVID-19	evaluated	no passed	2
1973	79380512	Women	29	Spanish	2017	Second term	Business Admin.	CA test	0	Pre COVID-19	no evaluated
1974	45136662	Women	26	Spanish	2017	Second term	Business Admin.	CA test	0	Pre COVID-19	no evaluated
1975	12216266	Men	26	Spanish	2017	Second term	Business Admin.	No CA test	0	Pre COVID-19	no evaluated
1976	39843360	Men	22	Spanish	2017	Second term	Business Admin.	No CA test	0	Pre COVID-19	evaluated	no passed	1
1977	75236888	Men	33	Spanish	2017	Second term	Business Admin.	No CA test	0	Pre COVID-19	evaluated	no passed	0
1978	7898495	Men	49	Spanish	2017	Second term	Business Admin.	No CA test	0	Pre COVID-19	no evaluated
1979	75488936	Men	34	Spanish	2017	Second term	Business Admin.	CA test	0	Pre COVID-19	no evaluated
1980	9399632	Women	30	Spanish	2017	Second term	Business Admin.	No CA test	0	Pre COVID-19	no evaluated
1981	51812663	Men	28	Spanish	2017	Second term	Business Admin.	No CA test	0	Pre COVID-19	no evaluated
1982	53498995	Men	35	Spanish	2017	Second term	Business Admin.	CA test	5	Pre COVID-19	no evaluated
1983	44781726	Women	40	Spanish	2017	Second term	Business Admin.	No CA test	0	Pre COVID-19	no evaluated
1984	29152123	Men	37	Spanish	2017	Second term	Business Admin.	No CA test	0	Pre COVID-19	no evaluated
1985	41252286	Men	51	Spanish	2017	Second term	Business Admin.	CA test	0	Pre COVID-19	no evaluated
1986	12189070	Men	41	Spanish	2017	Second term	Business Admin.	No CA test	0	Pre COVID-19	no evaluated
1987	#VALUE!	Women	31	Foreign	2017	Second term	Business Admin.	CA test	0	Pre COVID-19	no evaluated
1988	33188651	Women	42	Spanish	2017	Second term	Business Admin.	No CA test	0	Pre COVID-19	no evaluated
1989	76249970	Men	29	Spanish	2017	Second term	Business Admin.	No CA test	0	Pre COVID-19	no evaluated
1990	51458393	Women	28	Spanish	2017	Second term	Business Admin.	No CA test	0	Pre COVID-19	evaluated	no passed	3.3
1991	75913835	Men	34	Spanish	2017	Second term	Business Admin.	CA test	1	Pre COVID-19	evaluated	passed	7.4
1992	5813897	Women	23	Spanish	2017	Second term	Business Admin.	No CA test	0	Pre COVID-19	evaluated	no passed	0
1993	38775987	Men	57	Spanish	2017	Second term	Business Admin.	No CA test	0	Pre COVID-19	evaluated	no passed	2.5
1994	44972509	Men	42	Spanish	2017	Second term	Business Admin.	No CA test	0	Pre COVID-19	evaluated	no passed	2
1995	25703710	Women	25	Spanish	2017	Second term	Business Admin.	No CA test	0	Pre COVID-19	no evaluated
1996	28843116	Men	45	Spanish	2017	Second term	Business Admin.	No CA test	0	Pre COVID-19	no evaluated
1997	49383520	Men	32	Spanish	2017	Second term	Business Admin.	No CA test	0	Pre COVID-19	no evaluated
1998	12767338	Women	32	Spanish	2017	Second term	Business Admin.	No CA test	0	Pre COVID-19	no evaluated
1999	47439335	Men	28	Spanish	2017	Second term	Business Admin.	CA test	0	Pre COVID-19	evaluated	passed	7.2
[truncated: 14,822 more rows]
